# Supplementary material for: Metabolic adaptation to consume butyrate under prolonged resource exhaustion
Source: PLoS Genet. 2023 Jun 22;19(6):e1010812. doi: 10.1371/journal.pgen.1010812 (PMC10321620; doi:10.1371/journal.pgen.1010812)
Supplement: S4 Table — (XLSX) [file pgen.1010812.s004.xlsx]

## Sheet: butyrate pop1
day	Population	clone	position	nucleotide change	coding change	locus	annotation
26	1	1	1235109	G→A	D58N (GAT→AAT)	fadR →	DNA‑binding transcriptional dual regulator FadR
26	1	1	2320725	T→C	L228P (CTG→CCG)	atoS →	sensory histidine kinase AtoS
26	1	2	4186350	A→G	K334R (AAA→AGA)	rpoC →	RNA polymerase subunit beta'
26	1	3	1235109	G→A	D58N (GAT→AAT)	fadR →	DNA‑binding transcriptional dual regulator FadR
26	1	3	2320725	T→C	L228P (CTG→CCG)	atoS →	sensory histidine kinase AtoS
26	1	4	28724	C→T	A117A (GCC→GCT)	dapB →	4‑hydroxy‑tetrahydrodipicolinate reductase
26	1	4	876068	C→T	A245V (GCC→GTC)	dgcI →	putative diguanylate cyclase DgcI
26	1	4	1463583	+T	coding (45/951 nt)	paaX →	DNA‑binding transcriptional repressor PaaX
26	1	4	2677589	G→A	P258L (CCT→CTT)	yphE ←	putative ABC transporter ATP‑binding protein YphE
26	1	4	2857223	C→T	A44V (GCA→GTA)	mutS →	DNA mismatch repair protein MutS
26	1	4	4185059	A→G	E1272G (GAG→GGG)	rpoB →	RNA polymerase subunit beta
26	1	5	1235109	G→A	D58N (GAT→AAT)	fadR →	DNA‑binding transcriptional dual regulator FadR
26	1	5	2320725	T→C	L228P (CTG→CCG)	atoS →	sensory histidine kinase AtoS
26	1	7	1235109	G→A	D58N (GAT→AAT)	fadR →	DNA‑binding transcriptional dual regulator FadR
26	1	7	2320725	T→C	L228P (CTG→CCG)	atoS →	sensory histidine kinase AtoS
26	1	8	28724	C→T	A117A (GCC→GCT)	dapB →	4‑hydroxy‑tetrahydrodipicolinate reductase
26	1	8	380022	(G)10→9	intergenic (‑141/+47)	frmR ← / ← yaiO	DNA‑binding transcriptional repressor FrmR/outer membrane protein YaiO
26	1	8	876068	C→T	A245V (GCC→GTC)	dgcI →	putative diguanylate cyclase DgcI
26	1	8	1078260	G→A	A208V (GCC→GTC)	putA ←	fused DNA‑binding transcriptional repressor/proline dehydrogenase/1‑pyrroline‑5‑carboxylate dehydrogenase PutA
26	1	8	2857223	C→T	A44V (GCA→GTA)	mutS →	DNA mismatch repair protein MutS
26	1	9	1235109	G→A	D58N (GAT→AAT)	fadR →	DNA‑binding transcriptional dual regulator FadR
26	1	9	2320725	T→C	L228P (CTG→CCG)	atoS →	sensory histidine kinase AtoS
26	1	10	1235109	G→A	D58N (GAT→AAT)	fadR →	DNA‑binding transcriptional dual regulator FadR
26	1	10	2320725	T→C	L228P (CTG→CCG)	atoS →	sensory histidine kinase AtoS
55	1	1	1235109	G→A	D58N (GAT→AAT)	fadR →	DNA‑binding transcriptional dual regulator FadR
55	1	1	1534255	C→T	R78W (CGG→TGG)	nhoA →	arylamine N‑acetyltransferase
55	1	1	2320725	T→C	L228P (CTG→CCG)	atoS →	sensory histidine kinase AtoS
55	1	1	2325688	+C	coding (933/1323 nt)	atoE →	short chain fatty acid transporter
55	1	1	4287405	G→A	intergenic (‑34/‑359)	acs ← / → nrfA	acetyl‑CoA synthetase (AMP‑forming)/cytochrome c552 nitrite reductase
55	1	2	2661939	A→G	Y65H (TAT→CAT)	iscR ←	DNA‑binding transcriptional dual regulator IscR
55	1	2	3682468	A→T	V327D (GTC→GAC)	dctA ←	C4 dicarboxylate/orotate:H(+) symporter
55	1	2	3683470	C→T	intergenic (‑23/+160)	dctA ← / ← pdeK	C4 dicarboxylate/orotate:H(+) symporter/putative c‑di‑GMP phosphodiesterase PdeK
55	1	2	4184955	C→G	H1237Q (CAC→CAG)	rpoB →	RNA polymerase subunit beta
55	1	3	1235109	G→A	D58N (GAT→AAT)	fadR →	DNA‑binding transcriptional dual regulator FadR
55	1	3	2320725	T→C	L228P (CTG→CCG)	atoS →	sensory histidine kinase AtoS
55	1	3	2325799	(T)6→5	coding (1044/1323 nt)	atoE →	short chain fatty acid transporter
55	1	3	3212951	G→A	intergenic (+99/‑96)	dnaG → / → rpoD	DNA primase/RNA polymerase, sigma 70 (sigma D) factor
55	1	4	3682468	A→T	V327D (GTC→GAC)	dctA ←	C4 dicarboxylate/orotate:H(+) symporter
55	1	4	4098875	C→A	A77D (GCT→GAT)	rhaR →	DNA‑binding transcriptional activator RhaR
55	1	4	4184955	C→G	H1237Q (CAC→CAG)	rpoB →	RNA polymerase subunit beta
55	1	5	1235109	G→A	D58N (GAT→AAT)	fadR →	DNA‑binding transcriptional dual regulator FadR
55	1	5	1291115	C→T	Q292* (CAG→TAG)	rssB →	regulator of RpoS
55	1	5	2320725	T→C	L228P (CTG→CCG)	atoS →	sensory histidine kinase AtoS
55	1	5	2325844	Δ26 bp	coding (1089‑1114/1323 nt)	atoE →	short chain fatty acid transporter
55	1	6	1235109	G→A	D58N (GAT→AAT)	fadR →	DNA‑binding transcriptional dual regulator FadR
55	1	6	2320725	T→C	L228P (CTG→CCG)	atoS →	sensory histidine kinase AtoS
55	1	6	2324942	C→T	Q63* (CAG→TAG)	atoE →	short chain fatty acid transporter
55	1	6	3240844	G→A	A301T (GCG→ACG)	sstT →	serine/threonine:Na(+) symporter
55	1	7	28724	C→T	A117A (GCC→GCT)	dapB →	4‑hydroxy‑tetrahydrodipicolinate reductase
55	1	7	380022	(G)10→11	intergenic (‑141/+47)	frmR ← / ← yaiO	DNA‑binding transcriptional repressor FrmR/outer membrane protein YaiO
55	1	7	802095	A→G	N70S (AAC→AGC)	ybhI →	putative tricarboxylate transporter
55	1	7	876068	C→T	A245V (GCC→GTC)	dgcI →	putative diguanylate cyclase DgcI
55	1	7	1212742	(TA)3→2	coding (365‑366/405 nt)	ycgX ←	uncharacterized protein YcgX
55	1	7	1236432	C→A	Q270H (CAG→CAT)	ycgB ←	PF04293 family protein YcgB
55	1	7	1463583	+T	coding (45/951 nt)	paaX →	DNA‑binding transcriptional repressor PaaX
55	1	7	2462889	(C)9→8	intergenic (+243/‑123)	fadL → / → yfdF	long‑chain fatty acid outer membrane channel/bacteriophage T2 receptor/protein YfdF
55	1	7	2857223	C→T	A44V (GCA→GTA)	mutS →	DNA mismatch repair protein MutS
55	1	7	4185059	A→G	E1272G (GAG→GGG)	rpoB →	RNA polymerase subunit beta
55	1	7	4429737	A→G	intergenic (+182/‑127)	fklB → / → cycA	FKBP‑type peptidyl‑prolyl cis‑trans isomerase FklB/serine/alanine/glycine/cycloserine:H(+)symporter
55	1	7	4506077	G→A	G264D (GGT→GAT)	yjhC →	KpLE2 phage‑like element; putative oxidoreductase YjhC
55	1	8	1235109	G→A	D58N (GAT→AAT)	fadR →	DNA‑binding transcriptional dual regulator FadR
55	1	8	1290518	IS1 (+) +9 bp	coding (277‑285/1014 nt)	rssB →	regulator of RpoS
55	1	8	2320725	T→C	L228P (CTG→CCG)	atoS →	sensory histidine kinase AtoS
55	1	8	2325844	Δ26 bp	coding (1089‑1114/1323 nt)	atoE →	short chain fatty acid transporter
55	1	9	1235109	G→A	D58N (GAT→AAT)	fadR →	DNA‑binding transcriptional dual regulator FadR
55	1	9	2320725	T→C	L228P (CTG→CCG)	atoS →	sensory histidine kinase AtoS
55	1	9	2325799	(T)6→5	coding (1044/1323 nt)	atoE →	short chain fatty acid transporter
55	1	9	3212951	G→A	intergenic (+99/‑96)	dnaG → / → rpoD	DNA primase/RNA polymerase, sigma 70 (sigma D) factor
55	1	10	1235188	A→C	E84A (GAA→GCA)	fadR →	DNA‑binding transcriptional dual regulator FadR
55	1	10	2320839	T→C	L266P (CTG→CCG)	atoS →	sensory histidine kinase AtoS
55	1	10	2325837	G→A	G361D (GGC→GAC)	atoE →	short chain fatty acid transporter
55	1	10	3240844	G→A	A301T (GCG→ACG)	sstT →	serine/threonine:Na(+) symporter
62	1	1	28724	C→T	A117A (GCC→GCT)	dapB →	4‑hydroxy‑tetrahydrodipicolinate reductase
62	1	1	802095	A→G	N70S (AAC→AGC)	ybhI →	putative tricarboxylate transporter
62	1	1	876068	C→T	A245V (GCC→GTC)	dgcI →	putative diguanylate cyclase DgcI
62	1	1	1126016	G→A	S152N (AGC→AAC)	rimJ →	ribosomal‑protein‑S5‑alanine N‑acetyltransferase
62	1	1	1463583	+T	coding (45/951 nt)	paaX →	DNA‑binding transcriptional repressor PaaX
62	1	1	2462889	(C)9→8	intergenic (+243/‑123)	fadL → / → yfdF	long‑chain fatty acid outer membrane channel/bacteriophage T2 receptor/protein YfdF
62	1	1	2715066	C→T	E85E (GAG→GAA)	yfiE ←	putative LysR‑type DNA‑binding transcriptional regulator YfiE
62	1	1	2857223	C→T	A44V (GCA→GTA)	mutS →	DNA mismatch repair protein MutS
62	1	1	4185059	A→G	E1272G (GAG→GGG)	rpoB →	RNA polymerase subunit beta
62	1	1	4429737	A→G	intergenic (+182/‑127)	fklB → / → cycA	FKBP‑type peptidyl‑prolyl cis‑trans isomerase FklB/serine/alanine/glycine/cycloserine:H(+)symporter
62	1	1	4506077	G→A	G264D (GGT→GAT)	yjhC →	KpLE2 phage‑like element; putative oxidoreductase YjhC
62	1	2	2661986	A→T	L49Q (CTG→CAG)	iscR ←	DNA‑binding transcriptional dual regulator IscR
62	1	2	3682468	A→T	V327D (GTC→GAC)	dctA ←	C4 dicarboxylate/orotate:H(+) symporter
62	1	2	3683473	G→T	intergenic (‑26/+157)	dctA ← / ← pdeK	C4 dicarboxylate/orotate:H(+) symporter/putative c‑di‑GMP phosphodiesterase PdeK
62	1	2	4184955	C→G	H1237Q (CAC→CAG)	rpoB →	RNA polymerase subunit beta
62	1	3	28724	C→T	A117A (GCC→GCT)	dapB →	4‑hydroxy‑tetrahydrodipicolinate reductase
62	1	3	876068	C→T	A245V (GCC→GTC)	dgcI →	putative diguanylate cyclase DgcI
62	1	3	1127568	C→T	P255S (CCT→TCT)	yceM →	putative oxidoreductase YceM
62	1	3	1231935	C→T	S250S (TCC→TCT)	umuC →	DNA polymerase V catalytic protein
62	1	3	1277100	C→T	W173* (TGG→TGA)	narX ←	sensory histidine kinase NarX
62	1	3	1463583	+T	coding (45/951 nt)	paaX →	DNA‑binding transcriptional repressor PaaX
62	1	3	1495067	(T)7→6	coding (5/924 nt)	ydcI ←	putative DNA‑binding transcriptional repressor YdcI
62	1	3	2462889	(C)9→8	intergenic (+243/‑123)	fadL → / → yfdF	long‑chain fatty acid outer membrane channel/bacteriophage T2 receptor/protein YfdF
62	1	3	2857223	C→T	A44V (GCA→GTA)	mutS →	DNA mismatch repair protein MutS
62	1	3	2902704	G→A	G270D (GGC→GAC)	ygcE →	putative sugar kinase YgcE
62	1	3	3594004	T→C	H68R (CAC→CGC)	livG ←	branched chain amino acid/phenylalanine ABC transporter ATP binding subunit LivG
62	1	3	3814263	A→G	Q111R (CAA→CGA)	dut →	deoxyuridine triphosphatase
62	1	3	4185059	A→G	E1272G (GAG→GGG)	rpoB →	RNA polymerase subunit beta
62	1	4	225442	C→T	noncoding (62/77 nt)	ileV →	tRNA‑Ile
62	1	4	2662048	C→A	L28F (TTG→TTT)	iscR ←	DNA‑binding transcriptional dual regulator IscR
62	1	4	3682468	A→T	V327D (GTC→GAC)	dctA ←	C4 dicarboxylate/orotate:H(+) symporter
62	1	4	3683473	G→T	intergenic (‑26/+157)	dctA ← / ← pdeK	C4 dicarboxylate/orotate:H(+) symporter/putative c‑di‑GMP phosphodiesterase PdeK
62	1	4	4184955	C→G	H1237Q (CAC→CAG)	rpoB →	RNA polymerase subunit beta
62	1	5	28724	C→T	A117A (GCC→GCT)	dapB →	4‑hydroxy‑tetrahydrodipicolinate reductase
62	1	5	380022	(G)10→9	intergenic (‑141/+47)	frmR ← / ← yaiO	DNA‑binding transcriptional repressor FrmR/outer membrane protein YaiO
62	1	5	876068	C→T	A245V (GCC→GTC)	dgcI →	putative diguanylate cyclase DgcI
62	1	5	1052498	G→A	P289S (CCG→TCG)	yccM ←	putative 4Fe‑4S membrane protein
62	1	5	1078260	G→A	A208V (GCC→GTC)	putA ←	fused DNA‑binding transcriptional repressor/proline dehydrogenase/1‑pyrroline‑5‑carboxylate dehydrogenase PutA
62	1	5	1078275	G→A	S203L (TCA→TTA)	putA ←	fused DNA‑binding transcriptional repressor/proline dehydrogenase/1‑pyrroline‑5‑carboxylate dehydrogenase PutA
62	1	5	1080313	G→A	A337T (GCG→ACG)	putP →	proline:Na(+) symporter
62	1	5	1088131	T→A	E576V (GAA→GTA)	pgaB ←	poly‑beta‑1,6‑N‑acetyl‑D‑glucosamine N‑deacetylase and beta‑1,6 glycoside hydrolase
62	1	5	1547594	G→A	G65D (GGT→GAT)	fdnG →	formate dehydrogenase N subunit alpha
62	1	5	1914375	G→A	L148F (CTT→TTT)	prc ←	tail‑specific protease
62	1	5	1915255	G→A	Q94* (CAA→TAA)	proQ ←	RNA chaperone ProQ
62	1	5	1922446	T→C	Q175R (CAG→CGG)	pphA ←	phosphoprotein phosphatase 1
62	1	5	2300666	G→A	I696I (ATC→ATT)	napA ←	periplasmic nitrate reductase subunit NapA
62	1	5	2302306	G→A	Q150* (CAG→TAG)	napA ←	periplasmic nitrate reductase subunit NapA
62	1	5	2857223	C→T	A44V (GCA→GTA)	mutS →	DNA mismatch repair protein MutS
62	1	5	3003075	Δ1 bp	coding (462/879 nt)	xdhB →	putative xanthine dehydrogenase FAD‑binding subunit XdhB
62	1	5	3812052	C→T	A170T (GCA→ACA)	yicR ←	RadC‑like JAB domain‑containing protein YicR
62	1	5	4185059	A→G	E1272G (GAG→GGG)	rpoB →	RNA polymerase subunit beta
62	1	6	2661939	A→G	Y65H (TAT→CAT)	iscR ←	DNA‑binding transcriptional dual regulator IscR
62	1	6	3682468	A→T	V327D (GTC→GAC)	dctA ←	C4 dicarboxylate/orotate:H(+) symporter
62	1	6	3683470	C→T	intergenic (‑23/+160)	dctA ← / ← pdeK	C4 dicarboxylate/orotate:H(+) symporter/putative c‑di‑GMP phosphodiesterase PdeK
62	1	6	4184955	C→G	H1237Q (CAC→CAG)	rpoB →	RNA polymerase subunit beta
62	1	7	28724	C→T	A117A (GCC→GCT)	dapB →	4‑hydroxy‑tetrahydrodipicolinate reductase
62	1	7	876068	C→T	A245V (GCC→GTC)	dgcI →	putative diguanylate cyclase DgcI
62	1	7	1463583	+T	coding (45/951 nt)	paaX →	DNA‑binding transcriptional repressor PaaX
62	1	7	2462889	(C)9→8	intergenic (+243/‑123)	fadL → / → yfdF	long‑chain fatty acid outer membrane channel/bacteriophage T2 receptor/protein YfdF
62	1	7	2677589	G→A	P258L (CCT→CTT)	yphE ←	putative ABC transporter ATP‑binding protein YphE
62	1	7	2857223	C→T	A44V (GCA→GTA)	mutS →	DNA mismatch repair protein MutS
62	1	7	3240844	G→A	A301T (GCG→ACG)	sstT →	serine/threonine:Na(+) symporter
62	1	7	3550182	G→T	A764A (GCC→GCA)	malP ←	maltodextrin phosphorylase
62	1	7	4162543	G→A	P243L (CCG→CTG)	trmA ←	tRNA m(5)U54 methyltransferase
62	1	7	4185059	A→G	E1272G (GAG→GGG)	rpoB →	RNA polymerase subunit beta
62	1	8	28724	C→T	A117A (GCC→GCT)	dapB →	4‑hydroxy‑tetrahydrodipicolinate reductase
62	1	8	408415	A→T	H80L (CAT→CTT)	ppnP →	nucleoside phosphorylase PpnP
62	1	8	876068	C→T	A245V (GCC→GTC)	dgcI →	putative diguanylate cyclase DgcI
62	1	8	1463583	+T	coding (45/951 nt)	paaX →	DNA‑binding transcriptional repressor PaaX
62	1	8	2462889	(C)9→8	intergenic (+243/‑123)	fadL → / → yfdF	long‑chain fatty acid outer membrane channel/bacteriophage T2 receptor/protein YfdF
62	1	8	2677589	G→A	P258L (CCT→CTT)	yphE ←	putative ABC transporter ATP‑binding protein YphE
62	1	8	2857223	C→T	A44V (GCA→GTA)	mutS →	DNA mismatch repair protein MutS
62	1	8	3240844	G→A	A301T (GCG→ACG)	sstT →	serine/threonine:Na(+) symporter
62	1	8	4185059	A→G	E1272G (GAG→GGG)	rpoB →	RNA polymerase subunit beta
62	1	9	332193	IS2 (+) +5 bp	intergenic (+317/‑174)	yahV → / → pdeL	protein YahV/DNA‑binding transcriptional activator/c‑di‑GMP phosphodiesterase PdeL
62	1	9	2661939	A→G	Y65H (TAT→CAT)	iscR ←	DNA‑binding transcriptional dual regulator IscR
62	1	9	3682468	A→T	V327D (GTC→GAC)	dctA ←	C4 dicarboxylate/orotate:H(+) symporter
62	1	9	3683470	C→T	intergenic (‑23/+160)	dctA ← / ← pdeK	C4 dicarboxylate/orotate:H(+) symporter/putative c‑di‑GMP phosphodiesterase PdeK
62	1	9	4184955	C→G	H1237Q (CAC→CAG)	rpoB →	RNA polymerase subunit beta
62	1	10	28724	C→T	A117A (GCC→GCT)	dapB →	4‑hydroxy‑tetrahydrodipicolinate reductase
62	1	10	876068	C→T	A245V (GCC→GTC)	dgcI →	putative diguanylate cyclase DgcI
62	1	10	1127568	C→T	P255S (CCT→TCT)	yceM →	putative oxidoreductase YceM
62	1	10	1277100	C→T	W173* (TGG→TGA)	narX ←	sensory histidine kinase NarX
62	1	10	1463583	+T	coding (45/951 nt)	paaX →	DNA‑binding transcriptional repressor PaaX
62	1	10	1495067	(T)7→6	coding (5/924 nt)	ydcI ←	putative DNA‑binding transcriptional repressor YdcI
62	1	10	2462889	(C)9→8	intergenic (+243/‑123)	fadL → / → yfdF	long‑chain fatty acid outer membrane channel/bacteriophage T2 receptor/protein YfdF
62	1	10	2857223	C→T	A44V (GCA→GTA)	mutS →	DNA mismatch repair protein MutS
62	1	10	3423440	A→G	noncoding (103/120 nt)	rrfF ←	5S ribosomal RNA
62	1	10	3814263	A→G	Q111R (CAA→CGA)	dut →	deoxyuridine triphosphatase
62	1	10	4185059	A→G	E1272G (GAG→GGG)	rpoB →	RNA polymerase subunit beta
62	1	10	4270797	C→T	A47V (GCT→GTT)	yjbR →	PF04237 family protein YjbR
62	1	10	4458932	C→A	T325N (ACT→AAT)	pmbA →	metalloprotease PmbA
121	1	1	882005	G→A	Q244* (CAG→TAG)	deoR ←	DNA‑binding transcriptional repressor DeoR
121	1	1	1196220	C→T	H366H (CAC→CAT)	icd →	isocitrate dehydrogenase
121	1	1	1196232	C→T	T370T (ACC→ACT)	icd →	isocitrate dehydrogenase
121	1	1	1196245	T→C	L375M (TTA→CTG)	icd →	isocitrate dehydrogenase
121	1	1	1196247	A→G	L375M (TTA→CTG)	icd →	isocitrate dehydrogenase
121	1	1	1553865	G→A	intergenic (‑27/+107)	adhP ← / ← maeA	ethanol dehydrogenase/alcohol dehydrogenase/malate dehydrogenase, NAD‑requiring
121	1	1	1553911	G→A	intergenic (‑73/+61)	adhP ← / ← maeA	ethanol dehydrogenase/alcohol dehydrogenase/malate dehydrogenase, NAD‑requiring
121	1	1	2259422	A→C	intergenic (‑126/+297)	psuK ← / ← fruA	putative pseudouridine kinase/fructose‑specific PTS multiphosphoryl transfer protein FruA
121	1	1	2819241	IS3 (+) +3 bp	intergenic (‑95/+138)	csrA ← / ← alaS	carbon storage regulator/alanine‑‑tRNA ligase/DNA‑binding transcriptional repressor
121	1	1	4123457	Δ5 bp	coding (996‑1000/1026 nt)	cytR ←	DNA‑binding transcriptional repressor CytR
121	1	2	28724	C→T	A117A (GCC→GCT)	dapB →	4‑hydroxy‑tetrahydrodipicolinate reductase
121	1	2	572819	IS2 (–) +5 bp	coding (354‑358/456 nt)	ybcN →	DLP12 prophage; DNA base‑flipping protein
121	1	2	876068	C→T	A245V (GCC→GTC)	dgcI →	putative diguanylate cyclase DgcI
121	1	2	1463583	+T	coding (45/951 nt)	paaX →	DNA‑binding transcriptional repressor PaaX
121	1	2	1553859	(TTCGGATGAT)1→2	intergenic (‑21/+113)	adhP ← / ← maeA	ethanol dehydrogenase/alcohol dehydrogenase/malate dehydrogenase, NAD‑requiring
121	1	2	1553911	G→A	intergenic (‑73/+61)	adhP ← / ← maeA	ethanol dehydrogenase/alcohol dehydrogenase/malate dehydrogenase, NAD‑requiring
121	1	2	2462889	(C)9→8	intergenic (+243/‑123)	fadL → / → yfdF	long‑chain fatty acid outer membrane channel/bacteriophage T2 receptor/protein YfdF
121	1	2	2857223	C→T	A44V (GCA→GTA)	mutS →	DNA mismatch repair protein MutS
121	1	2	3488273	A→G	I495V (ATT→GTT)	yhfK →	putative transporter YhfK
121	1	2	3756588	A→G	intergenic (‑77/+88)	aldB ← / ← yiaY	aldehyde dehydrogenase B/L‑threonine dehydrogenase
121	1	2	4185059	A→G	E1272G (GAG→GGG)	rpoB →	RNA polymerase subunit beta
121	1	2	4260038	A→G	intergenic (‑35/‑283)	zur ← / → yjbL	DNA‑binding transcriptional repressor Zur/uncharacterized protein YjbL
121	1	3	28724	C→T	A117A (GCC→GCT)	dapB →	4‑hydroxy‑tetrahydrodipicolinate reductase
121	1	3	876068	C→T	A245V (GCC→GTC)	dgcI →	putative diguanylate cyclase DgcI
121	1	3	1080607	A→T	I435F (ATC→TTC)	putP →	proline:Na(+) symporter
121	1	3	1125736	T→C	W59R (TGG→CGG)	rimJ →	ribosomal‑protein‑S5‑alanine N‑acetyltransferase
121	1	3	1235017	C→T	P27L (CCC→CTC)	fadR →	DNA‑binding transcriptional dual regulator FadR
121	1	3	1463583	+T	coding (45/951 nt)	paaX →	DNA‑binding transcriptional repressor PaaX
121	1	3	1909481	G→A	R207* (CGA→TGA)	kdgR ←	DNA‑binding transcriptional repressor KdgR
121	1	3	1915231	G→A	Q102* (CAG→TAG)	proQ ←	RNA chaperone ProQ
121	1	3	2462889	(C)9→8	intergenic (+243/‑123)	fadL → / → yfdF	long‑chain fatty acid outer membrane channel/bacteriophage T2 receptor/protein YfdF
121	1	3	2857223	C→T	A44V (GCA→GTA)	mutS →	DNA mismatch repair protein MutS
121	1	3	3572331	A→G	L391P (CTT→CCT)	glgB ←	1,4‑alpha‑glucan branching enzyme
121	1	3	3701704	C→T	S381L (TCG→TTG)	yhjV →	putative transporter YhjV
121	1	3	3716732	C→T	G62G (GGC→GGT)	yiaD →	PF13488 family lipoprotein YiaD
121	1	3	4185059	A→G	E1272G (GAG→GGG)	rpoB →	RNA polymerase subunit beta
121	1	4	28724	C→T	A117A (GCC→GCT)	dapB →	4‑hydroxy‑tetrahydrodipicolinate reductase
121	1	4	802095	A→G	N70S (AAC→AGC)	ybhI →	putative tricarboxylate transporter
121	1	4	876068	C→T	A245V (GCC→GTC)	dgcI →	putative diguanylate cyclase DgcI
121	1	4	1126016	G→A	S152N (AGC→AAC)	rimJ →	ribosomal‑protein‑S5‑alanine N‑acetyltransferase
121	1	4	1186960	A→G	T373A (ACT→GCT)	pepT →	peptidase T
121	1	4	1463583	+T	coding (45/951 nt)	paaX →	DNA‑binding transcriptional repressor PaaX
121	1	4	2462889	(C)9→8	intergenic (+243/‑123)	fadL → / → yfdF	long‑chain fatty acid outer membrane channel/bacteriophage T2 receptor/protein YfdF
121	1	4	2715066	C→T	E85E (GAG→GAA)	yfiE ←	putative LysR‑type DNA‑binding transcriptional regulator YfiE
121	1	4	2734543	(C)8→9	coding (492/732 nt)	pgeF ←	polyphenol oxidase YfiH
121	1	4	2857223	C→T	A44V (GCA→GTA)	mutS →	DNA mismatch repair protein MutS
121	1	4	3756588	A→G	intergenic (‑77/+88)	aldB ← / ← yiaY	aldehyde dehydrogenase B/L‑threonine dehydrogenase
121	1	4	4185059	A→G	E1272G (GAG→GGG)	rpoB →	RNA polymerase subunit beta
121	1	4	4429737	A→G	intergenic (+182/‑127)	fklB → / → cycA	FKBP‑type peptidyl‑prolyl cis‑trans isomerase FklB/serine/alanine/glycine/cycloserine:H(+)symporter
121	1	4	4506077	G→A	G264D (GGT→GAT)	yjhC →	KpLE2 phage‑like element; putative oxidoreductase YjhC
121	1	5	28724	C→T	A117A (GCC→GCT)	dapB →	4‑hydroxy‑tetrahydrodipicolinate reductase
121	1	5	802095	A→G	N70S (AAC→AGC)	ybhI →	putative tricarboxylate transporter
121	1	5	876068	C→T	A245V (GCC→GTC)	dgcI →	putative diguanylate cyclase DgcI
121	1	5	1126016	G→A	S152N (AGC→AAC)	rimJ →	ribosomal‑protein‑S5‑alanine N‑acetyltransferase
121	1	5	1463583	+T	coding (45/951 nt)	paaX →	DNA‑binding transcriptional repressor PaaX
121	1	5	2462889	(C)9→8	intergenic (+243/‑123)	fadL → / → yfdF	long‑chain fatty acid outer membrane channel/bacteriophage T2 receptor/protein YfdF
121	1	5	2715066	C→T	E85E (GAG→GAA)	yfiE ←	putative LysR‑type DNA‑binding transcriptional regulator YfiE
121	1	5	2734543	(C)8→9	coding (492/732 nt)	pgeF ←	polyphenol oxidase YfiH
121	1	5	2765794	(C)7→6	intergenic (‑18/‑124)	yfjM ← / → rnlA	CP4‑57 prophage; protein YfjM/CP4‑57 prophage; RNase LS, toxin of the RnlAB toxin‑antitoxin system
121	1	5	2857223	C→T	A44V (GCA→GTA)	mutS →	DNA mismatch repair protein MutS
121	1	5	3690297	(GAC)4→3	coding (2309‑2311/2340 nt)	bcsB ←	cellulose synthase periplasmic subunit
121	1	5	3756588	A→G	intergenic (‑77/+88)	aldB ← / ← yiaY	aldehyde dehydrogenase B/L‑threonine dehydrogenase
121	1	5	4110547	T→C	H206H (CAT→CAC)	cdh →	CDP‑diacylglycerol diphosphatase
121	1	5	4185059	A→G	E1272G (GAG→GGG)	rpoB →	RNA polymerase subunit beta
121	1	5	4429737	A→G	intergenic (+182/‑127)	fklB → / → cycA	FKBP‑type peptidyl‑prolyl cis‑trans isomerase FklB/serine/alanine/glycine/cycloserine:H(+)symporter
121	1	5	4506077	G→A	G264D (GGT→GAT)	yjhC →	KpLE2 phage‑like element; putative oxidoreductase YjhC
121	1	6	28724	C→T	A117A (GCC→GCT)	dapB →	4‑hydroxy‑tetrahydrodipicolinate reductase
121	1	6	202396	C→T	A99V (GCG→GTG)	fabZ →	3‑hydroxy‑acyl‑[acyl‑carrier‑protein] dehydratase
121	1	6	244627	C→T	R101C (CGT→TGT)	yafJ →	putative amidotransferase
121	1	6	380022	(G)10→9	intergenic (‑141/+47)	frmR ← / ← yaiO	DNA‑binding transcriptional repressor FrmR/outer membrane protein YaiO
121	1	6	640275	T→C	F175L (TTC→CTC)	ahpF →	alkyl hydroperoxide reductase, AhpF component
121	1	6	850231	IS2 (–) +5 bp	intergenic (‑134/‑97)	rhtA ← / → yliM	L‑threonine/L‑homoserine exporter/protein YliM
121	1	6	876068	C→T	A245V (GCC→GTC)	dgcI →	putative diguanylate cyclase DgcI
121	1	6	1078260	G→A	A208V (GCC→GTC)	putA ←	fused DNA‑binding transcriptional repressor/proline dehydrogenase/1‑pyrroline‑5‑carboxylate dehydrogenase PutA
121	1	6	1078275	G→A	S203L (TCA→TTA)	putA ←	fused DNA‑binding transcriptional repressor/proline dehydrogenase/1‑pyrroline‑5‑carboxylate dehydrogenase PutA
121	1	6	1080313	G→A	A337T (GCG→ACG)	putP →	proline:Na(+) symporter
121	1	6	1080449	T→C	V382A (GTG→GCG)	putP →	proline:Na(+) symporter
121	1	6	1088131	T→A	E576V (GAA→GTA)	pgaB ←	poly‑beta‑1,6‑N‑acetyl‑D‑glucosamine N‑deacetylase and beta‑1,6 glycoside hydrolase
121	1	6	1409197	T→C	noncoding (69/119 nt)	fnrS →	small regulatory RNA FnrS
121	1	6	1589813	IS2 (+) +5 bp	coding (185‑189/1149 nt)	ydeT ←	fimbrial usher domain‑containing protein YdeT
121	1	6	1915475	Δ1 bp	coding (60/699 nt)	proQ ←	RNA chaperone ProQ
121	1	6	1922446	T→C	Q175R (CAG→CGG)	pphA ←	phosphoprotein phosphatase 1
121	1	6	2100474	C→T	W265* (TGG→TGA)	gnd ←	6‑phosphogluconate dehydrogenase, decarboxylating
121	1	6	2300666	G→A	I696I (ATC→ATT)	napA ←	periplasmic nitrate reductase subunit NapA
121	1	6	2302306	G→A	Q150* (CAG→TAG)	napA ←	periplasmic nitrate reductase subunit NapA
121	1	6	2857223	C→T	A44V (GCA→GTA)	mutS →	DNA mismatch repair protein MutS
121	1	6	3419529	C→G	pseudogene (488/1025 nt)	yhdW →	putative ABC transporter periplasmic binding protein YhdW
121	1	6	3486285	G→A	E56K (GAG→AAG)	crp →	DNA‑binding transcriptional dual regulator CRP
121	1	6	3812052	C→T	A170T (GCA→ACA)	yicR ←	RadC‑like JAB domain‑containing protein YicR
121	1	6	4122367	(G)7→8	intergenic (‑80/+13)	hslV ← / ← ftsN	peptidase component of the HslVU protease/cell division protein FtsN
121	1	6	4185059	A→G	E1272G (GAG→GGG)	rpoB →	RNA polymerase subunit beta
121	1	7	28724	C→T	A117A (GCC→GCT)	dapB →	4‑hydroxy‑tetrahydrodipicolinate reductase
121	1	7	802095	A→G	N70S (AAC→AGC)	ybhI →	putative tricarboxylate transporter
121	1	7	876068	C→T	A245V (GCC→GTC)	dgcI →	putative diguanylate cyclase DgcI
121	1	7	1126016	G→A	S152N (AGC→AAC)	rimJ →	ribosomal‑protein‑S5‑alanine N‑acetyltransferase
121	1	7	1463583	+T	coding (45/951 nt)	paaX →	DNA‑binding transcriptional repressor PaaX
121	1	7	1915475	Δ1 bp	coding (60/699 nt)	proQ ←	RNA chaperone ProQ
121	1	7	2462889	(C)9→8	intergenic (+243/‑123)	fadL → / → yfdF	long‑chain fatty acid outer membrane channel/bacteriophage T2 receptor/protein YfdF
121	1	7	2715066	C→T	E85E (GAG→GAA)	yfiE ←	putative LysR‑type DNA‑binding transcriptional regulator YfiE
121	1	7	2857223	C→T	A44V (GCA→GTA)	mutS →	DNA mismatch repair protein MutS
121	1	7	3789614	C→T	G156G (GGG→GGA)	waaH ←	UDP‑glucuronate:LPS(HepIII) glycosyltransferase
121	1	7	4185059	A→G	E1272G (GAG→GGG)	rpoB →	RNA polymerase subunit beta
121	1	7	4429737	A→G	intergenic (+182/‑127)	fklB → / → cycA	FKBP‑type peptidyl‑prolyl cis‑trans isomerase FklB/serine/alanine/glycine/cycloserine:H(+)symporter
121	1	7	4506077	G→A	G264D (GGT→GAT)	yjhC →	KpLE2 phage‑like element; putative oxidoreductase YjhC
121	1	8	28724	C→T	A117A (GCC→GCT)	dapB →	4‑hydroxy‑tetrahydrodipicolinate reductase
121	1	8	876068	C→T	A245V (GCC→GTC)	dgcI →	putative diguanylate cyclase DgcI
121	1	8	1080607	A→T	I435F (ATC→TTC)	putP →	proline:Na(+) symporter
121	1	8	1463583	+T	coding (45/951 nt)	paaX →	DNA‑binding transcriptional repressor PaaX
121	1	8	1915231	G→A	Q102* (CAG→TAG)	proQ ←	RNA chaperone ProQ
121	1	8	2144506	T→C	I414T (ATT→ACT)	dgcE →	putative diguanylate cyclase DgcE
121	1	8	2462889	(C)9→8	intergenic (+243/‑123)	fadL → / → yfdF	long‑chain fatty acid outer membrane channel/bacteriophage T2 receptor/protein YfdF
121	1	8	2584716	G→A	T270T (ACC→ACT)	aegA ←	putative oxidoreductase Fe‑S subunit AegA
121	1	8	2857223	C→T	A44V (GCA→GTA)	mutS →	DNA mismatch repair protein MutS
121	1	8	3240856	A→C	I305L (ATC→CTC)	sstT →	serine/threonine:Na(+) symporter
121	1	8	3572331	A→G	L391P (CTT→CCT)	glgB ←	1,4‑alpha‑glucan branching enzyme
121	1	8	3701704	C→T	S381L (TCG→TTG)	yhjV →	putative transporter YhjV
121	1	8	3716732	C→T	G62G (GGC→GGT)	yiaD →	PF13488 family lipoprotein YiaD
121	1	8	3756588	A→G	intergenic (‑77/+88)	aldB ← / ← yiaY	aldehyde dehydrogenase B/L‑threonine dehydrogenase
121	1	8	4185059	A→G	E1272G (GAG→GGG)	rpoB →	RNA polymerase subunit beta
121	1	9	28724	C→T	A117A (GCC→GCT)	dapB →	4‑hydroxy‑tetrahydrodipicolinate reductase
121	1	9	876068	C→T	A245V (GCC→GTC)	dgcI →	putative diguanylate cyclase DgcI
121	1	9	1080607	A→T	I435F (ATC→TTC)	putP →	proline:Na(+) symporter
121	1	9	1463583	+T	coding (45/951 nt)	paaX →	DNA‑binding transcriptional repressor PaaX
121	1	9	1915231	G→A	Q102* (CAG→TAG)	proQ ←	RNA chaperone ProQ
121	1	9	2144506	T→C	I414T (ATT→ACT)	dgcE →	putative diguanylate cyclase DgcE
121	1	9	2462889	(C)9→8	intergenic (+243/‑123)	fadL → / → yfdF	long‑chain fatty acid outer membrane channel/bacteriophage T2 receptor/protein YfdF
121	1	9	2584716	G→A	T270T (ACC→ACT)	aegA ←	putative oxidoreductase Fe‑S subunit AegA
121	1	9	2857223	C→T	A44V (GCA→GTA)	mutS →	DNA mismatch repair protein MutS
121	1	9	3240856	A→C	I305L (ATC→CTC)	sstT →	serine/threonine:Na(+) symporter
121	1	9	3572331	A→G	L391P (CTT→CCT)	glgB ←	1,4‑alpha‑glucan branching enzyme
121	1	9	3701704	C→T	S381L (TCG→TTG)	yhjV →	putative transporter YhjV
121	1	9	3716732	C→T	G62G (GGC→GGT)	yiaD →	PF13488 family lipoprotein YiaD
121	1	9	3756588	A→G	intergenic (‑77/+88)	aldB ← / ← yiaY	aldehyde dehydrogenase B/L‑threonine dehydrogenase
121	1	9	4034327	G→A	E395K (GAA→AAA)	trkH →	K(+) transporter TrkH
121	1	9	4185059	A→G	E1272G (GAG→GGG)	rpoB →	RNA polymerase subunit beta
121	1	10	28724	C→T	A117A (GCC→GCT)	dapB →	4‑hydroxy‑tetrahydrodipicolinate reductase
121	1	10	572538	IS2 (+) +5 bp	coding (73‑77/456 nt)	ybcN →	DLP12 prophage; DNA base‑flipping protein
121	1	10	850164	T→C	intergenic (‑67/‑168)	rhtA ← / → yliM	L‑threonine/L‑homoserine exporter/protein YliM
121	1	10	876068	C→T	A245V (GCC→GTC)	dgcI →	putative diguanylate cyclase DgcI
121	1	10	1078260	G→A	A208V (GCC→GTC)	putA ←	fused DNA‑binding transcriptional repressor/proline dehydrogenase/1‑pyrroline‑5‑carboxylate dehydrogenase PutA
121	1	10	1078275	G→A	S203L (TCA→TTA)	putA ←	fused DNA‑binding transcriptional repressor/proline dehydrogenase/1‑pyrroline‑5‑carboxylate dehydrogenase PutA
121	1	10	1080313	G→A	A337T (GCG→ACG)	putP →	proline:Na(+) symporter
121	1	10	1088131	T→A	E576V (GAA→GTA)	pgaB ←	poly‑beta‑1,6‑N‑acetyl‑D‑glucosamine N‑deacetylase and beta‑1,6 glycoside hydrolase
121	1	10	1915533	A→G	M1T (ATG→ACG) †	proQ ←	RNA chaperone ProQ
121	1	10	1922446	T→C	Q175R (CAG→CGG)	pphA ←	phosphoprotein phosphatase 1
121	1	10	2300666	G→A	I696I (ATC→ATT)	napA ←	periplasmic nitrate reductase subunit NapA
121	1	10	2302306	G→A	Q150* (CAG→TAG)	napA ←	periplasmic nitrate reductase subunit NapA
121	1	10	2305103	T→C	intergenic (+710/+5)	eco → / ← mqo	serine protease inhibitor ecotin/malate:quinone oxidoreductase
121	1	10	2857223	C→T	A44V (GCA→GTA)	mutS →	DNA mismatch repair protein MutS
121	1	10	3378083	T→C	E42G (GAA→GGA)	rpsI ←	30S ribosomal subunit protein S9
121	1	10	3812052	C→T	A170T (GCA→ACA)	yicR ←	RadC‑like JAB domain‑containing protein YicR
121	1	10	4185059	A→G	E1272G (GAG→GGG)	rpoB →	RNA polymerase subunit beta

## Sheet: butyrate pop2
day	Population	clone	position	nucleotide change	coding change	locus	annotation
26	2	1	685729	Δ2,122 bp	IS5‑mediated	[gltK]–gltI	[gltK], gltJ, gltI
26	2	1	1235320	T→C	L128P (CTG→CCG)	fadR →	DNA‑binding transcriptional dual regulator FadR
26	2	1	2320725	T→G	L228R (CTG→CGG)	atoS →	sensory histidine kinase AtoS
26	2	2	685729	Δ2,122 bp	IS5‑mediated	[gltK]–gltI	[gltK], gltJ, gltI
26	2	2	1235320	T→C	L128P (CTG→CCG)	fadR →	DNA‑binding transcriptional dual regulator FadR
26	2	2	2320725	T→G	L228R (CTG→CGG)	atoS →	sensory histidine kinase AtoS
26	2	3	685729	Δ2,122 bp	IS5‑mediated	[gltK]–gltI	[gltK], gltJ, gltI
26	2	3	1235320	T→C	L128P (CTG→CCG)	fadR →	DNA‑binding transcriptional dual regulator FadR
26	2	3	2320725	T→G	L228R (CTG→CGG)	atoS →	sensory histidine kinase AtoS
26	2	4	1235494	G→A	R186H (CGC→CAC)	fadR →	DNA‑binding transcriptional dual regulator FadR
26	2	4	2320832	A→T	N264Y (AAC→TAC)	atoS →	sensory histidine kinase AtoS
26	2	4	4123843	C→T	G205D (GGC→GAC)	cytR ←	DNA‑binding transcriptional repressor CytR
26	2	5	1235320	T→C	L128P (CTG→CCG)	fadR →	DNA‑binding transcriptional dual regulator FadR
26	2	5	2320725	T→G	L228R (CTG→CGG)	atoS →	sensory histidine kinase AtoS
26	2	6	1235494	G→A	R186H (CGC→CAC)	fadR →	DNA‑binding transcriptional dual regulator FadR
26	2	6	2320832	A→T	N264Y (AAC→TAC)	atoS →	sensory histidine kinase AtoS
26	2	6	4123843	C→T	G205D (GGC→GAC)	cytR ←	DNA‑binding transcriptional repressor CytR
26	2	7	1235320	T→C	L128P (CTG→CCG)	fadR →	DNA‑binding transcriptional dual regulator FadR
26	2	7	2320725	T→G	L228R (CTG→CGG)	atoS →	sensory histidine kinase AtoS
26	2	7	2512567	IS5 (+) +4 bp	coding (137‑140/1239 nt)	mntH ←	Mn(2(+))/Fe(2(+)): H(+) symporter MntH
26	2	8	685729	Δ2,122 bp	IS5‑mediated	[gltK]–gltI	[gltK], gltJ, gltI
26	2	8	1235320	T→C	L128P (CTG→CCG)	fadR →	DNA‑binding transcriptional dual regulator FadR
26	2	8	2320725	T→G	L228R (CTG→CGG)	atoS →	sensory histidine kinase AtoS
26	2	9	685729	Δ2,122 bp	IS5‑mediated	[gltK]–gltI	[gltK], gltJ, gltI
26	2	9	1235320	T→C	L128P (CTG→CCG)	fadR →	DNA‑binding transcriptional dual regulator FadR
26	2	9	2320725	T→G	L228R (CTG→CGG)	atoS →	sensory histidine kinase AtoS
26	2	10	685729	Δ2,122 bp	IS5‑mediated	[gltK]–gltI	[gltK], gltJ, gltI
26	2	10	1235320	T→C	L128P (CTG→CCG)	fadR →	DNA‑binding transcriptional dual regulator FadR
26	2	10	2320725	T→G	L228R (CTG→CGG)	atoS →	sensory histidine kinase AtoS
55	2	1	685729	Δ2,122 bp	IS5‑mediated	[gltK]–gltI	[gltK], gltJ, gltI
55	2	1	984321	Δ173 bp	intergenic (+24/+26)	gloC → / ← aspC	hydroxyacylglutathione hydrolase GloC/aspartate aminotransferase
55	2	1	1235320	T→C	L128P (CTG→CCG)	fadR →	DNA‑binding transcriptional dual regulator FadR
55	2	1	1290413	G→T	D58Y (GAT→TAT)	rssB →	regulator of RpoS
55	2	1	2320725	T→G	L228R (CTG→CGG)	atoS →	sensory histidine kinase AtoS
55	2	1	2325898	Δ1 bp	coding (1143/1323 nt)	atoE →	short chain fatty acid transporter
55	2	2	1235320	T→C	L128P (CTG→CCG)	fadR →	DNA‑binding transcriptional dual regulator FadR
55	2	2	1290390	IS3 (+) +3 bp	coding (149‑151/1014 nt)	rssB →	regulator of RpoS
55	2	2	2320725	T→G	L228R (CTG→CGG)	atoS →	sensory histidine kinase AtoS
55	2	2	2325890	(GGCGCTG)2→1	coding (1135‑1141/1323 nt)	atoE →	short chain fatty acid transporter
55	2	2	2512567	IS5 (+) +4 bp	coding (137‑140/1239 nt)	mntH ←	Mn(2(+))/Fe(2(+)): H(+) symporter MntH
55	2	3	685729	Δ2,122 bp	IS5‑mediated	[gltK]–gltI	[gltK], gltJ, gltI
55	2	3	1235320	T→C	L128P (CTG→CCG)	fadR →	DNA‑binding transcriptional dual regulator FadR
55	2	3	1290654	IS1 (+) +8 bp	coding (413‑420/1014 nt)	rssB →	regulator of RpoS
55	2	3	2320725	T→G	L228R (CTG→CGG)	atoS →	sensory histidine kinase AtoS
55	2	3	2326005	Δ8 bp	coding (1250‑1257/1323 nt)	atoE →	short chain fatty acid transporter
55	2	3	2775868	IS2 (–) +5 bp	intergenic (+52/‑47)	ypjI → / → yfjX	putative UPF0401 protein YpjI/CP4‑57 prophage; putative antirestriction protein
55	2	4	685729	Δ2,122 bp	IS5‑mediated	[gltK]–gltI	[gltK], gltJ, gltI
55	2	4	1235320	T→C	L128P (CTG→CCG)	fadR →	DNA‑binding transcriptional dual regulator FadR
55	2	4	1291142	IS5 (+) +4 bp	coding (901‑904/1014 nt)	rssB →	regulator of RpoS
55	2	4	2320725	T→G	L228R (CTG→CGG)	atoS →	sensory histidine kinase AtoS
55	2	4	2325896	(GGCGCTG)2→3	coding (1141/1323 nt)	atoE →	short chain fatty acid transporter
55	2	5	1494408	G→A	Q222* (CAG→TAG)	ydcI ←	putative DNA‑binding transcriptional repressor YdcI
55	2	5	4186358	C→A	R337S (CGT→AGT)	rpoC →	RNA polymerase subunit beta'
55	2	6	1235320	T→C	L128P (CTG→CCG)	fadR →	DNA‑binding transcriptional dual regulator FadR
55	2	6	1820649	G→T	A189E (GCA→GAA)	chbC ←	N,N'‑diacetylchitobiose‑specific PTS enzyme IIC component
55	2	6	1821735	IS2 (–) +5 bp	intergenic (‑116/+179)	chbB ← / ← osmE	N,N'‑diacetylchitobiose‑specific PTS enzyme IIB component/osmotically‑inducible lipoprotein OsmE
55	2	6	2320725	T→G	L228R (CTG→CGG)	atoS →	sensory histidine kinase AtoS
55	2	6	2512567	IS5 (+) +4 bp	coding (137‑140/1239 nt)	mntH ←	Mn(2(+))/Fe(2(+)): H(+) symporter MntH
55	2	7	1235320	T→C	L128P (CTG→CCG)	fadR →	DNA‑binding transcriptional dual regulator FadR
55	2	7	2317491	IS2 (–) +5 bp	coding (2382‑2386/2850 nt)	rcsC ←	sensory histidine kinase RcsC
55	2	7	2320725	T→G	L228R (CTG→CGG)	atoS →	sensory histidine kinase AtoS
55	2	7	2325799	(T)6→5	coding (1044/1323 nt)	atoE →	short chain fatty acid transporter
55	2	7	2512567	IS5 (+) +4 bp	coding (137‑140/1239 nt)	mntH ←	Mn(2(+))/Fe(2(+)): H(+) symporter MntH
55	2	8	685729	Δ2,122 bp	IS5‑mediated	[gltK]–gltI	[gltK], gltJ, gltI
55	2	8	1235320	T→C	L128P (CTG→CCG)	fadR →	DNA‑binding transcriptional dual regulator FadR
55	2	8	1290260	IS1 (–) +8 bp	coding (19‑26/1014 nt)	rssB →	regulator of RpoS
55	2	8	2320725	T→G	L228R (CTG→CGG)	atoS →	sensory histidine kinase AtoS
55	2	8	2326008	Δ1 bp	coding (1253/1323 nt)	atoE →	short chain fatty acid transporter
55	2	9	1235320	T→C	L128P (CTG→CCG)	fadR →	DNA‑binding transcriptional dual regulator FadR
55	2	9	1291021	IS2 (+) +5 bp	coding (780‑784/1014 nt)	rssB →	regulator of RpoS
55	2	9	2320725	T→G	L228R (CTG→CGG)	atoS →	sensory histidine kinase AtoS
55	2	9	2325881	C→T	Q376* (CAG→TAG)	atoE →	short chain fatty acid transporter
55	2	9	3365153	IS2 (+) +5 bp	coding (2347‑2351/2382 nt)	yhcD →	putative fimbrial usher protein YhcD
55	2	10	1494408	G→A	Q222* (CAG→TAG)	ydcI ←	putative DNA‑binding transcriptional repressor YdcI
55	2	10	4186358	C→A	R337S (CGT→AGT)	rpoC →	RNA polymerase subunit beta'
62	2	1	1463107	G→T	S328I (AGC→ATC)	paaK →	phenylacetate‑CoA ligase
62	2	1	1553911	G→A	intergenic (‑73/+61)	adhP ← / ← maeA	ethanol dehydrogenase/alcohol dehydrogenase/malate dehydrogenase, NAD‑requiring
62	2	1	4184955	C→G	H1237Q (CAC→CAG)	rpoB →	RNA polymerase subunit beta
62	2	2	1494977	G→A	A32V (GCT→GTT)	ydcI ←	putative DNA‑binding transcriptional repressor YdcI
62	2	2	1674886	T→A	L325H (CTT→CAT)	tqsA →	autoinducer 2 exporter
62	2	2	3240844	G→A	A301T (GCG→ACG)	sstT →	serine/threonine:Na(+) symporter
62	2	2	4186358	C→A	R337S (CGT→AGT)	rpoC →	RNA polymerase subunit beta'
62	2	3	1495067	(T)7→6	coding (5/924 nt)	ydcI ←	putative DNA‑binding transcriptional repressor YdcI
62	2	3	4186358	C→A	R337S (CGT→AGT)	rpoC →	RNA polymerase subunit beta'
62	2	4	1077867	C→T	R339H (CGC→CAC)	putA ←	fused DNA‑binding transcriptional repressor/proline dehydrogenase/1‑pyrroline‑5‑carboxylate dehydrogenase PutA
62	2	4	1080149	T→A	L282Q (CTG→CAG)	putP →	proline:Na(+) symporter
62	2	4	4184955	C→G	H1237Q (CAC→CAG)	rpoB →	RNA polymerase subunit beta
62	2	5	1463107	G→T	S328I (AGC→ATC)	paaK →	phenylacetate‑CoA ligase
62	2	5	1464008	T→A	L157* (TTG→TAG)	paaX →	DNA‑binding transcriptional repressor PaaX
62	2	5	4184955	C→G	H1237Q (CAC→CAG)	rpoB →	RNA polymerase subunit beta
62	2	6	1494322	C→G	W250C (TGG→TGC)	ydcI ←	putative DNA‑binding transcriptional repressor YdcI
62	2	6	4186358	C→A	R337S (CGT→AGT)	rpoC →	RNA polymerase subunit beta'
62	2	7	1463107	G→T	S328I (AGC→ATC)	paaK →	phenylacetate‑CoA ligase
62	2	7	1463521	Δ4,389 bp	IS2‑mediated	paaX–[ydbA]	paaX, paaY, ynbG, [ydbA]
62	2	7	4184955	C→G	H1237Q (CAC→CAG)	rpoB →	RNA polymerase subunit beta
62	2	9	1077867	C→T	R339H (CGC→CAC)	putA ←	fused DNA‑binding transcriptional repressor/proline dehydrogenase/1‑pyrroline‑5‑carboxylate dehydrogenase PutA
62	2	9	1080149	T→A	L282Q (CTG→CAG)	putP →	proline:Na(+) symporter
62	2	9	4184955	C→G	H1237Q (CAC→CAG)	rpoB →	RNA polymerase subunit beta
62	2	10	1494977	G→A	A32V (GCT→GTT)	ydcI ←	putative DNA‑binding transcriptional repressor YdcI
62	2	10	1674886	T→A	L325H (CTT→CAT)	tqsA →	autoinducer 2 exporter
62	2	10	3240844	G→A	A301T (GCG→ACG)	sstT →	serine/threonine:Na(+) symporter
62	2	10	4186358	C→A	R337S (CGT→AGT)	rpoC →	RNA polymerase subunit beta'
121	2	1	1080149	T→A	L282Q (CTG→CAG)	putP →	proline:Na(+) symporter
121	2	1	1915128	(CGCGG)2→1	coding (403‑407/699 nt)	proQ ←	RNA chaperone ProQ
121	2	1	3054959	G→T	I162I (ATC→ATA)	ygfB ←	UPF0149 family protein YgfB
121	2	1	4184955	C→G	H1237Q (CAC→CAG)	rpoB →	RNA polymerase subunit beta
121	2	2	1077867	C→T	R339H (CGC→CAC)	putA ←	fused DNA‑binding transcriptional repressor/proline dehydrogenase/1‑pyrroline‑5‑carboxylate dehydrogenase PutA
121	2	2	1080149	T→A	L282Q (CTG→CAG)	putP →	proline:Na(+) symporter
121	2	2	1915365	A→T	L57* (TTG→TAG)	proQ ←	RNA chaperone ProQ
121	2	2	2630875	IS2 (–) +5 bp	intergenic (+10/+79)	yfgI → / ← guaA	nalidixic acid resistance protein YfgI/GMP synthetase
121	2	2	3486184	(CATTCA)1→2	coding (65/633 nt)	crp →	DNA‑binding transcriptional dual regulator CRP
121	2	2	4184955	C→G	H1237Q (CAC→CAG)	rpoB →	RNA polymerase subunit beta
121	2	3	1238447	C→G	L293V (CTT→GTT)	dadA →	D‑amino acid dehydrogenase
121	2	3	1494450	IS2 (+) +5 bp	coding (618‑622/924 nt)	ydcI ←	putative DNA‑binding transcriptional repressor YdcI
121	2	3	4186358	C→A	R337S (CGT→AGT)	rpoC →	RNA polymerase subunit beta'
121	2	4	1079468	A→G	D55G (GAT→GGT)	putP →	proline:Na(+) symporter
121	2	4	1217347	IS2 (+) +5 bp	coding (20‑24/1524 nt)	pdeG →	putative c‑di‑GMP phosphodiesterase PdeG
121	2	4	4185058	G→C	E1272Q (GAG→CAG)	rpoB →	RNA polymerase subunit beta
121	2	4	4429737	A→G	intergenic (+182/‑127)	fklB → / → cycA	FKBP‑type peptidyl‑prolyl cis‑trans isomerase FklB/serine/alanine/glycine/cycloserine:H(+)symporter
121	2	6	1079468	A→G	D55G (GAT→GGT)	putP →	proline:Na(+) symporter
121	2	6	4185058	G→C	E1272Q (GAG→CAG)	rpoB →	RNA polymerase subunit beta
121	2	6	4429737	A→G	intergenic (+182/‑127)	fklB → / → cycA	FKBP‑type peptidyl‑prolyl cis‑trans isomerase FklB/serine/alanine/glycine/cycloserine:H(+)symporter
121	2	7	1077867	C→T	R339H (CGC→CAC)	putA ←	fused DNA‑binding transcriptional repressor/proline dehydrogenase/1‑pyrroline‑5‑carboxylate dehydrogenase PutA
121	2	7	1080149	T→A	L282Q (CTG→CAG)	putP →	proline:Na(+) symporter
121	2	7	1103890	IS5 (–) +4 bp	intergenic (‑694/‑58)	csgD ← / → csgB	DNA‑binding transcriptional dual regulator CsgD/curlin, minor subunit
121	2	7	1915128	(CGCGG)2→1	coding (403‑407/699 nt)	proQ ←	RNA chaperone ProQ
121	2	7	3054959	G→T	I162I (ATC→ATA)	ygfB ←	UPF0149 family protein YgfB
121	2	7	4184955	C→G	H1237Q (CAC→CAG)	rpoB →	RNA polymerase subunit beta
121	2	8	1077867	C→T	R339H (CGC→CAC)	putA ←	fused DNA‑binding transcriptional repressor/proline dehydrogenase/1‑pyrroline‑5‑carboxylate dehydrogenase PutA
121	2	8	1080149	T→A	L282Q (CTG→CAG)	putP →	proline:Na(+) symporter
121	2	8	2407114	A→T	intergenic (‑473/‑447)	lrhA ← / → alaA	DNA‑binding transcriptional dual regulator LrhA/glutamate‑‑pyruvate aminotransferase AlaA
121	2	8	4184955	C→G	H1237Q (CAC→CAG)	rpoB →	RNA polymerase subunit beta
121	2	9	586325	IS2 (+) +5 bp	coding (580‑584/762 nt)	envY ←	DNA‑binding transcriptional activator EnvY
121	2	9	1077867	C→T	R339H (CGC→CAC)	putA ←	fused DNA‑binding transcriptional repressor/proline dehydrogenase/1‑pyrroline‑5‑carboxylate dehydrogenase PutA
121	2	9	1080149	T→A	L282Q (CTG→CAG)	putP →	proline:Na(+) symporter
121	2	9	1915365	A→T	L57* (TTG→TAG)	proQ ←	RNA chaperone ProQ
121	2	9	2425072	IS3 (–) +3 bp :: +TCA	coding (160‑162/717 nt)	hisM ←	lysine/arginine/ornithine ABC transporter/histidine ABC transporter, membrane subunit HisM
121	2	9	3054959	G→T	I162I (ATC→ATA)	ygfB ←	UPF0149 family protein YgfB
121	2	9	4184955	C→G	H1237Q (CAC→CAG)	rpoB →	RNA polymerase subunit beta
121	2	10	1088358	C→A	P500P (CCG→CCT)	pgaB ←	poly‑beta‑1,6‑N‑acetyl‑D‑glucosamine N‑deacetylase and beta‑1,6 glycoside hydrolase
121	2	10	1238447	C→G	L293V (CTT→GTT)	dadA →	D‑amino acid dehydrogenase
121	2	10	1494450	IS2 (+) +5 bp	coding (618‑622/924 nt)	ydcI ←	putative DNA‑binding transcriptional repressor YdcI
121	2	10	2445170	IS5 (+) +4 bp	coding (388‑391/810 nt)	yfcA ←	conserved inner membrane protein YfcA
121	2	10	4186358	C→A	R337S (CGT→AGT)	rpoC →	RNA polymerase subunit beta'

## Sheet: butyrate pop3
day	Population	clone	position	nucleotide change	coding change	locus	annotation
26	3	1	882329	A→G	C136R (TGC→CGC)	deoR ←	DNA‑binding transcriptional repressor DeoR
26	3	1	1235436	G→A	G167R (GGG→AGG)	fadR →	DNA‑binding transcriptional dual regulator FadR
26	3	1	2322251	T→G	I129S (ATC→AGC)	atoC →	DNA‑binding transcriptional activator/ornithine decarboxylase inhibitor AtoC
26	3	1	4123481	IS1 (+) +9 bp	coding (968‑976/1026 nt)	cytR ←	DNA‑binding transcriptional repressor CytR
26	3	2	882329	A→G	C136R (TGC→CGC)	deoR ←	DNA‑binding transcriptional repressor DeoR
26	3	2	1235436	G→A	G167R (GGG→AGG)	fadR →	DNA‑binding transcriptional dual regulator FadR
26	3	2	2322251	T→G	I129S (ATC→AGC)	atoC →	DNA‑binding transcriptional activator/ornithine decarboxylase inhibitor AtoC
26	3	2	4123481	IS1 (+) +9 bp	coding (968‑976/1026 nt)	cytR ←	DNA‑binding transcriptional repressor CytR
26	3	3	882329	A→G	C136R (TGC→CGC)	deoR ←	DNA‑binding transcriptional repressor DeoR
26	3	3	1235436	G→A	G167R (GGG→AGG)	fadR →	DNA‑binding transcriptional dual regulator FadR
26	3	3	2322251	T→G	I129S (ATC→AGC)	atoC →	DNA‑binding transcriptional activator/ornithine decarboxylase inhibitor AtoC
26	3	3	3414556	A→T	Q231H (CAA→CAT)	acrE →	multidrug efflux pump membrane fusion lipoprotein AcrE
26	3	3	4123481	IS1 (+) +9 bp	coding (968‑976/1026 nt)	cytR ←	DNA‑binding transcriptional repressor CytR
26	3	4	882329	A→G	C136R (TGC→CGC)	deoR ←	DNA‑binding transcriptional repressor DeoR
26	3	4	1235436	G→A	G167R (GGG→AGG)	fadR →	DNA‑binding transcriptional dual regulator FadR
26	3	4	2322251	T→G	I129S (ATC→AGC)	atoC →	DNA‑binding transcriptional activator/ornithine decarboxylase inhibitor AtoC
26	3	4	4123481	IS1 (+) +9 bp	coding (968‑976/1026 nt)	cytR ←	DNA‑binding transcriptional repressor CytR
26	3	5	882329	A→G	C136R (TGC→CGC)	deoR ←	DNA‑binding transcriptional repressor DeoR
26	3	5	1235436	G→A	G167R (GGG→AGG)	fadR →	DNA‑binding transcriptional dual regulator FadR
26	3	5	2322251	T→G	I129S (ATC→AGC)	atoC →	DNA‑binding transcriptional activator/ornithine decarboxylase inhibitor AtoC
26	3	5	4123481	IS1 (+) +9 bp	coding (968‑976/1026 nt)	cytR ←	DNA‑binding transcriptional repressor CytR
26	3	6	882329	A→G	C136R (TGC→CGC)	deoR ←	DNA‑binding transcriptional repressor DeoR
26	3	6	1235436	G→A	G167R (GGG→AGG)	fadR →	DNA‑binding transcriptional dual regulator FadR
26	3	6	2322251	T→G	I129S (ATC→AGC)	atoC →	DNA‑binding transcriptional activator/ornithine decarboxylase inhibitor AtoC
26	3	6	4123481	IS1 (+) +9 bp	coding (968‑976/1026 nt)	cytR ←	DNA‑binding transcriptional repressor CytR
26	3	7	3682511	C→G	A313P (GCG→CCG)	dctA ←	C4 dicarboxylate/orotate:H(+) symporter
26	3	7	3683467	C→T	intergenic (‑20/+163)	dctA ← / ← pdeK	C4 dicarboxylate/orotate:H(+) symporter/putative c‑di‑GMP phosphodiesterase PdeK
26	3	7	4186349	A→C	K334Q (AAA→CAA)	rpoC →	RNA polymerase subunit beta'
26	3	8	882225	A→T	F170L (TTT→TTA)	deoR ←	DNA‑binding transcriptional repressor DeoR
26	3	8	1235086	IS2 (+) +5 bp	coding (149‑153/720 nt)	fadR →	DNA‑binding transcriptional dual regulator FadR
26	3	8	2322251	T→G	I129S (ATC→AGC)	atoC →	DNA‑binding transcriptional activator/ornithine decarboxylase inhibitor AtoC
26	3	8	4123481	IS1 (+) +9 bp	coding (968‑976/1026 nt)	cytR ←	DNA‑binding transcriptional repressor CytR
26	3	9	1755799	IS2 (–) +5 bp	coding (102‑106/1413 nt)	pykF →	pyruvate kinase I
26	3	9	4185059	A→G	E1272G (GAG→GGG)	rpoB →	RNA polymerase subunit beta
26	3	10	1463708	T→A	V57E (GTG→GAG)	paaX →	DNA‑binding transcriptional repressor PaaX
26	3	10	4185059	A→G	E1272G (GAG→GGG)	rpoB →	RNA polymerase subunit beta
55	3	1	572606	IS2 (+) +5 bp	coding (141‑145/456 nt)	ybcN →	DLP12 prophage; DNA base‑flipping protein
55	3	1	882329	A→G	C136R (TGC→CGC)	deoR ←	DNA‑binding transcriptional repressor DeoR
55	3	1	1235436	G→A	G167R (GGG→AGG)	fadR →	DNA‑binding transcriptional dual regulator FadR
55	3	1	2114555	G→A	H448Y (CAT→TAT)	wcaM ←	putative colanic acid biosynthesis protein WcaM
55	3	1	2322251	T→G	I129S (ATC→AGC)	atoC →	DNA‑binding transcriptional activator/ornithine decarboxylase inhibitor AtoC
55	3	1	2324916	Δ1 bp	coding (161/1323 nt)	atoE →	short chain fatty acid transporter
55	3	2	882329	A→G	C136R (TGC→CGC)	deoR ←	DNA‑binding transcriptional repressor DeoR
55	3	2	1196220	C→T	H366H (CAC→CAT)	icd →	isocitrate dehydrogenase
55	3	2	1196232	C→T	T370T (ACC→ACT)	icd →	isocitrate dehydrogenase
55	3	2	1196245	T→C	L375M (TTA→CTG)	icd →	isocitrate dehydrogenase
55	3	2	1196247	A→G	L375M (TTA→CTG)	icd →	isocitrate dehydrogenase
55	3	2	1196277	C→T	N385N (AAC→AAT)	icd →	isocitrate dehydrogenase
55	3	2	1235436	G→A	G167R (GGG→AGG)	fadR →	DNA‑binding transcriptional dual regulator FadR
55	3	2	2114555	G→A	H448Y (CAT→TAT)	wcaM ←	putative colanic acid biosynthesis protein WcaM
55	3	2	2319847	IS2 (+) +5 bp	coding (26‑30/2850 nt)	rcsC ←	sensory histidine kinase RcsC
55	3	2	2322251	T→G	I129S (ATC→AGC)	atoC →	DNA‑binding transcriptional activator/ornithine decarboxylase inhibitor AtoC
55	3	2	2324916	Δ1 bp	coding (161/1323 nt)	atoE →	short chain fatty acid transporter
55	3	3	882329	A→G	C136R (TGC→CGC)	deoR ←	DNA‑binding transcriptional repressor DeoR
55	3	3	1235436	G→A	G167R (GGG→AGG)	fadR →	DNA‑binding transcriptional dual regulator FadR
55	3	3	2114555	G→A	H448Y (CAT→TAT)	wcaM ←	putative colanic acid biosynthesis protein WcaM
55	3	3	2322251	T→G	I129S (ATC→AGC)	atoC →	DNA‑binding transcriptional activator/ornithine decarboxylase inhibitor AtoC
55	3	3	2324916	Δ1 bp	coding (161/1323 nt)	atoE →	short chain fatty acid transporter
55	3	4	1075095	T→A	D1263V (GAT→GTT)	putA ←	fused DNA‑binding transcriptional repressor/proline dehydrogenase/1‑pyrroline‑5‑carboxylate dehydrogenase PutA
55	3	4	1080269	T→A	F322Y (TTT→TAT)	putP →	proline:Na(+) symporter
55	3	4	4185059	A→G	E1272G (GAG→GGG)	rpoB →	RNA polymerase subunit beta
55	3	5	882329	A→G	C136R (TGC→CGC)	deoR ←	DNA‑binding transcriptional repressor DeoR
55	3	5	1196220	C→T	H366H (CAC→CAT)	icd →	isocitrate dehydrogenase
55	3	5	1196232	C→T	T370T (ACC→ACT)	icd →	isocitrate dehydrogenase
55	3	5	1235436	G→A	G167R (GGG→AGG)	fadR →	DNA‑binding transcriptional dual regulator FadR
55	3	5	2114555	G→A	H448Y (CAT→TAT)	wcaM ←	putative colanic acid biosynthesis protein WcaM
55	3	5	2322251	T→G	I129S (ATC→AGC)	atoC →	DNA‑binding transcriptional activator/ornithine decarboxylase inhibitor AtoC
55	3	5	2324916	Δ1 bp	coding (161/1323 nt)	atoE →	short chain fatty acid transporter
55	3	6	1075095	T→A	D1263V (GAT→GTT)	putA ←	fused DNA‑binding transcriptional repressor/proline dehydrogenase/1‑pyrroline‑5‑carboxylate dehydrogenase PutA
55	3	6	1080269	T→A	F322Y (TTT→TAT)	putP →	proline:Na(+) symporter
55	3	6	4185059	A→G	E1272G (GAG→GGG)	rpoB →	RNA polymerase subunit beta
55	3	7	882329	A→G	C136R (TGC→CGC)	deoR ←	DNA‑binding transcriptional repressor DeoR
55	3	7	1196220	C→T	H366H (CAC→CAT)	icd →	isocitrate dehydrogenase
55	3	7	1196232	C→T	T370T (ACC→ACT)	icd →	isocitrate dehydrogenase
55	3	7	1196245	T→C	L375M (TTA→CTG)	icd →	isocitrate dehydrogenase
55	3	7	1196247	A→G	L375M (TTA→CTG)	icd →	isocitrate dehydrogenase
55	3	7	1235436	G→A	G167R (GGG→AGG)	fadR →	DNA‑binding transcriptional dual regulator FadR
55	3	7	2114555	G→A	H448Y (CAT→TAT)	wcaM ←	putative colanic acid biosynthesis protein WcaM
55	3	7	2322251	T→G	I129S (ATC→AGC)	atoC →	DNA‑binding transcriptional activator/ornithine decarboxylase inhibitor AtoC
55	3	7	2324916	Δ1 bp	coding (161/1323 nt)	atoE →	short chain fatty acid transporter
55	3	8	882329	A→G	C136R (TGC→CGC)	deoR ←	DNA‑binding transcriptional repressor DeoR
55	3	8	1235436	G→A	G167R (GGG→AGG)	fadR →	DNA‑binding transcriptional dual regulator FadR
55	3	8	2114555	G→A	H448Y (CAT→TAT)	wcaM ←	putative colanic acid biosynthesis protein WcaM
55	3	8	2322251	T→G	I129S (ATC→AGC)	atoC →	DNA‑binding transcriptional activator/ornithine decarboxylase inhibitor AtoC
55	3	8	2324916	Δ1 bp	coding (161/1323 nt)	atoE →	short chain fatty acid transporter
55	3	9	882329	A→G	C136R (TGC→CGC)	deoR ←	DNA‑binding transcriptional repressor DeoR
55	3	9	1235436	G→A	G167R (GGG→AGG)	fadR →	DNA‑binding transcriptional dual regulator FadR
55	3	9	2114555	G→A	H448Y (CAT→TAT)	wcaM ←	putative colanic acid biosynthesis protein WcaM
55	3	9	2322251	T→G	I129S (ATC→AGC)	atoC →	DNA‑binding transcriptional activator/ornithine decarboxylase inhibitor AtoC
55	3	9	2324916	Δ1 bp	coding (161/1323 nt)	atoE →	short chain fatty acid transporter
55	3	10	882329	A→G	C136R (TGC→CGC)	deoR ←	DNA‑binding transcriptional repressor DeoR
55	3	10	1235436	G→A	G167R (GGG→AGG)	fadR →	DNA‑binding transcriptional dual regulator FadR
55	3	10	2114555	G→A	H448Y (CAT→TAT)	wcaM ←	putative colanic acid biosynthesis protein WcaM
55	3	10	2322251	T→G	I129S (ATC→AGC)	atoC →	DNA‑binding transcriptional activator/ornithine decarboxylase inhibitor AtoC
55	3	10	2324916	Δ1 bp	coding (161/1323 nt)	atoE →	short chain fatty acid transporter
62	3	1	882329	A→G	C136R (TGC→CGC)	deoR ←	DNA‑binding transcriptional repressor DeoR
62	3	1	1196220	C→T	H366H (CAC→CAT)	icd →	isocitrate dehydrogenase
62	3	1	1196232	C→T	T370T (ACC→ACT)	icd →	isocitrate dehydrogenase
62	3	1	1196245	T→C	L375M (TTA→CTG)	icd →	isocitrate dehydrogenase
62	3	1	1196247	A→G	L375M (TTA→CTG)	icd →	isocitrate dehydrogenase
62	3	1	1235436	G→A	G167R (GGG→AGG)	fadR →	DNA‑binding transcriptional dual regulator FadR
62	3	1	2114555	G→A	H448Y (CAT→TAT)	wcaM ←	putative colanic acid biosynthesis protein WcaM
62	3	1	2322251	T→G	I129S (ATC→AGC)	atoC →	DNA‑binding transcriptional activator/ornithine decarboxylase inhibitor AtoC
62	3	1	2324916	Δ1 bp	coding (161/1323 nt)	atoE →	short chain fatty acid transporter
62	3	2	3240217	A→G	T92A (ACC→GCC)	sstT →	serine/threonine:Na(+) symporter
62	3	2	3377994	T→A	I72F (ATC→TTC)	rpsI ←	30S ribosomal subunit protein S9
62	3	2	4100308	C→A	R73L (CGA→CTA)	rhaT ←	rhamnose/lyxose:H(+) symporter
62	3	3	1075095	T→A	D1263V (GAT→GTT)	putA ←	fused DNA‑binding transcriptional repressor/proline dehydrogenase/1‑pyrroline‑5‑carboxylate dehydrogenase PutA
62	3	3	1080269	T→A	F322Y (TTT→TAT)	putP →	proline:Na(+) symporter
62	3	3	3096872	G→A	P64P (CCG→CCA)	rdgB →	dITP/XTP pyrophosphatase
62	3	3	4185059	A→G	E1272G (GAG→GGG)	rpoB →	RNA polymerase subunit beta
62	3	4	3240844	G→A	A301T (GCG→ACG)	sstT →	serine/threonine:Na(+) symporter
62	3	4	4185059	A→G	E1272G (GAG→GGG)	rpoB →	RNA polymerase subunit beta
62	3	5	1075095	T→A	D1263V (GAT→GTT)	putA ←	fused DNA‑binding transcriptional repressor/proline dehydrogenase/1‑pyrroline‑5‑carboxylate dehydrogenase PutA
62	3	5	1080269	T→A	F322Y (TTT→TAT)	putP →	proline:Na(+) symporter
62	3	5	4185059	A→G	E1272G (GAG→GGG)	rpoB →	RNA polymerase subunit beta
62	3	7	3240844	G→A	A301T (GCG→ACG)	sstT →	serine/threonine:Na(+) symporter
62	3	7	4185058	G→C	E1272Q (GAG→CAG)	rpoB →	RNA polymerase subunit beta
62	3	8	1075095	T→A	D1263V (GAT→GTT)	putA ←	fused DNA‑binding transcriptional repressor/proline dehydrogenase/1‑pyrroline‑5‑carboxylate dehydrogenase PutA
62	3	8	1080269	T→A	F322Y (TTT→TAT)	putP →	proline:Na(+) symporter
62	3	8	4185059	A→G	E1272G (GAG→GGG)	rpoB →	RNA polymerase subunit beta
62	3	9	3240844	G→A	A301T (GCG→ACG)	sstT →	serine/threonine:Na(+) symporter
62	3	9	4185059	A→G	E1272G (GAG→GGG)	rpoB →	RNA polymerase subunit beta
62	3	10	1075095	T→A	D1263V (GAT→GTT)	putA ←	fused DNA‑binding transcriptional repressor/proline dehydrogenase/1‑pyrroline‑5‑carboxylate dehydrogenase PutA
62	3	10	1080269	T→A	F322Y (TTT→TAT)	putP →	proline:Na(+) symporter
62	3	10	4185059	A→G	E1272G (GAG→GGG)	rpoB →	RNA polymerase subunit beta
121	3	1	397215	G→T	E193* (GAA→TAA)	sbmA →	peptide antibiotic/peptide nucleic acid transporter
121	3	1	1553911	G→A	intergenic (‑73/+61)	adhP ← / ← maeA	ethanol dehydrogenase/alcohol dehydrogenase/malate dehydrogenase, NAD‑requiring
121	3	1	3682511	C→G	A313P (GCG→CCG)	dctA ←	C4 dicarboxylate/orotate:H(+) symporter
121	3	1	3683467	C→T	intergenic (‑20/+163)	dctA ← / ← pdeK	C4 dicarboxylate/orotate:H(+) symporter/putative c‑di‑GMP phosphodiesterase PdeK
121	3	1	4186349	A→C	K334Q (AAA→CAA)	rpoC →	RNA polymerase subunit beta'
121	3	2	1553911	G→A	intergenic (‑73/+61)	adhP ← / ← maeA	ethanol dehydrogenase/alcohol dehydrogenase/malate dehydrogenase, NAD‑requiring
121	3	2	3682511	C→G	A313P (GCG→CCG)	dctA ←	C4 dicarboxylate/orotate:H(+) symporter
121	3	2	3683467	C→T	intergenic (‑20/+163)	dctA ← / ← pdeK	C4 dicarboxylate/orotate:H(+) symporter/putative c‑di‑GMP phosphodiesterase PdeK
121	3	2	4186349	A→C	K334Q (AAA→CAA)	rpoC →	RNA polymerase subunit beta'
121	3	3	1915246	C→A	E97* (GAG→TAG)	proQ ←	RNA chaperone ProQ
121	3	3	3240844	G→A	A301T (GCG→ACG)	sstT →	serine/threonine:Na(+) symporter
121	3	3	4185059	A→G	E1272G (GAG→GGG)	rpoB →	RNA polymerase subunit beta
121	3	4	1553911	G→A	intergenic (‑73/+61)	adhP ← / ← maeA	ethanol dehydrogenase/alcohol dehydrogenase/malate dehydrogenase, NAD‑requiring
121	3	4	3473121	(ATATTT)1→2	coding (394/2115 nt)	fusA ←	elongation factor G
121	3	4	4161179	+G	coding (113/705 nt)	fabR →	DNA‑binding transcriptional repressor FabR
121	3	4	4184955	C→G	H1237Q (CAC→CAG)	rpoB →	RNA polymerase subunit beta
121	3	5	1075095	T→A	D1263V (GAT→GTT)	putA ←	fused DNA‑binding transcriptional repressor/proline dehydrogenase/1‑pyrroline‑5‑carboxylate dehydrogenase PutA
121	3	5	1080269	T→A	F322Y (TTT→TAT)	putP →	proline:Na(+) symporter
121	3	5	1125954	IS2 (+) +5 bp	coding (393‑397/585 nt)	rimJ →	ribosomal‑protein‑S5‑alanine N‑acetyltransferase
121	3	5	1914948	IS1 (+) +9 bp	coding (579‑587/699 nt)	proQ ←	RNA chaperone ProQ
121	3	5	4185059	A→G	E1272G (GAG→GGG)	rpoB →	RNA polymerase subunit beta
121	3	5	4429737	A→G	intergenic (+182/‑127)	fklB → / → cycA	FKBP‑type peptidyl‑prolyl cis‑trans isomerase FklB/serine/alanine/glycine/cycloserine:H(+)symporter
121	3	6	1553911	G→A	intergenic (‑73/+61)	adhP ← / ← maeA	ethanol dehydrogenase/alcohol dehydrogenase/malate dehydrogenase, NAD‑requiring
121	3	6	3473121	(ATATTT)1→2	coding (394/2115 nt)	fusA ←	elongation factor G
121	3	6	4161179	+G	coding (113/705 nt)	fabR →	DNA‑binding transcriptional repressor FabR
121	3	6	4184955	C→G	H1237Q (CAC→CAG)	rpoB →	RNA polymerase subunit beta
121	3	7	570250	IS2 (+) +5 bp	coding (1349‑1353/1527 nt)	ybcK →	DLP12 prophage; putative recombinase
121	3	7	1553911	G→A	intergenic (‑73/+61)	adhP ← / ← maeA	ethanol dehydrogenase/alcohol dehydrogenase/malate dehydrogenase, NAD‑requiring
121	3	7	2140790	T→A	T275S (ACG→TCG)	asmA ←	putative assembly protein AsmA
121	3	7	3472100	C→T	R472H (CGT→CAT)	fusA ←	elongation factor G
121	3	7	4161179	+G	coding (113/705 nt)	fabR →	DNA‑binding transcriptional repressor FabR
121	3	7	4184955	C→G	H1237Q (CAC→CAG)	rpoB →	RNA polymerase subunit beta
121	3	8	1553911	G→A	intergenic (‑73/+61)	adhP ← / ← maeA	ethanol dehydrogenase/alcohol dehydrogenase/malate dehydrogenase, NAD‑requiring
121	3	8	3471519	A→T	Y666N (TAC→AAC)	fusA ←	elongation factor G
121	3	8	4161179	+G	coding (113/705 nt)	fabR →	DNA‑binding transcriptional repressor FabR
121	3	8	4184955	C→G	H1237Q (CAC→CAG)	rpoB →	RNA polymerase subunit beta
121	3	9	1553911	G→A	intergenic (‑73/+61)	adhP ← / ← maeA	ethanol dehydrogenase/alcohol dehydrogenase/malate dehydrogenase, NAD‑requiring
121	3	9	3473121	(ATATTT)1→2	coding (394/2115 nt)	fusA ←	elongation factor G
121	3	9	4161179	+G	coding (113/705 nt)	fabR →	DNA‑binding transcriptional repressor FabR
121	3	9	4184955	C→G	H1237Q (CAC→CAG)	rpoB →	RNA polymerase subunit beta
121	3	10	61253	C→T	R671H (CGC→CAC)	rapA ←	RNA polymerase‑binding ATPase and RNAP recycling factor
121	3	10	1075095	T→A	D1263V (GAT→GTT)	putA ←	fused DNA‑binding transcriptional repressor/proline dehydrogenase/1‑pyrroline‑5‑carboxylate dehydrogenase PutA
121	3	10	1080269	T→A	F322Y (TTT→TAT)	putP →	proline:Na(+) symporter
121	3	10	1914948	IS1 (+) +9 bp	coding (579‑587/699 nt)	proQ ←	RNA chaperone ProQ
121	3	10	4185059	A→G	E1272G (GAG→GGG)	rpoB →	RNA polymerase subunit beta
121	3	10	4429737	A→G	intergenic (+182/‑127)	fklB → / → cycA	FKBP‑type peptidyl‑prolyl cis‑trans isomerase FklB/serine/alanine/glycine/cycloserine:H(+)symporter

## Sheet: control pop1
day	Population	clone	position	nucleotide change	coding change	locus	annotation
26	1	1	1463107	G→T	S328I (AGC→ATC)	paaK →	phenylacetate‑CoA ligase
26	1	1	4184955	C→G	H1237Q (CAC→CAG)	rpoB →	RNA polymerase subunit beta
26	1	2	3240217	A→G	T92A (ACC→GCC)	sstT →	serine/threonine:Na(+) symporter
26	1	2	4185058	G→C	E1272Q (GAG→CAG)	rpoB →	RNA polymerase subunit beta
26	1	3	1463107	G→T	S328I (AGC→ATC)	paaK →	phenylacetate‑CoA ligase
26	1	3	4184955	C→G	H1237Q (CAC→CAG)	rpoB →	RNA polymerase subunit beta
26	1	4	1463107	G→T	S328I (AGC→ATC)	paaK →	phenylacetate‑CoA ligase
26	1	4	4184955	C→G	H1237Q (CAC→CAG)	rpoB →	RNA polymerase subunit beta
26	1	5	3267147	IS5 (+) +4 bp	intergenic (‑82/‑230)	tdcA ← / → tdcR	DNA‑binding transcriptional activator TdcA/DNA‑binding transcriptional activator TdcR
26	1	5	4124068	A→T	L130Q (CTG→CAG)	cytR ←	DNA‑binding transcriptional repressor CytR
26	1	6	1463107	G→T	S328I (AGC→ATC)	paaK →	phenylacetate‑CoA ligase
26	1	6	4184955	C→G	H1237Q (CAC→CAG)	rpoB →	RNA polymerase subunit beta
26	1	7	1463107	G→T	S328I (AGC→ATC)	paaK →	phenylacetate‑CoA ligase
26	1	7	4184955	C→G	H1237Q (CAC→CAG)	rpoB →	RNA polymerase subunit beta
26	1	8	1463107	G→T	S328I (AGC→ATC)	paaK →	phenylacetate‑CoA ligase
26	1	8	4184955	C→G	H1237Q (CAC→CAG)	rpoB →	RNA polymerase subunit beta
26	1	9	1463107	G→T	S328I (AGC→ATC)	paaK →	phenylacetate‑CoA ligase
26	1	9	4184955	C→G	H1237Q (CAC→CAG)	rpoB →	RNA polymerase subunit beta
26	1	10	1463107	G→T	S328I (AGC→ATC)	paaK →	phenylacetate‑CoA ligase
26	1	10	4184955	C→G	H1237Q (CAC→CAG)	rpoB →	RNA polymerase subunit beta
55	1	1	1078422	T→A	E154V (GAG→GTG)	putA ←	fused DNA‑binding transcriptional repressor/proline dehydrogenase/1‑pyrroline‑5‑carboxylate dehydrogenase PutA
55	1	1	1080149	T→A	L282Q (CTG→CAG)	putP →	proline:Na(+) symporter
55	1	1	1915369	G→A	Q56* (CAA→TAA)	proQ ←	RNA chaperone ProQ
55	1	1	4185058	G→C	E1272Q (GAG→CAG)	rpoB →	RNA polymerase subunit beta
55	1	2	1078422	T→A	E154V (GAG→GTG)	putA ←	fused DNA‑binding transcriptional repressor/proline dehydrogenase/1‑pyrroline‑5‑carboxylate dehydrogenase PutA
55	1	2	2942875	C→A	noncoding (180/205 nt)	gcvB →	small regulatory RNA GcvB
55	1	2	3240844	G→A	A301T (GCG→ACG)	sstT →	serine/threonine:Na(+) symporter
55	1	2	4185058	G→C	E1272Q (GAG→CAG)	rpoB →	RNA polymerase subunit beta
55	1	3	1078422	T→A	E154V (GAG→GTG)	putA ←	fused DNA‑binding transcriptional repressor/proline dehydrogenase/1‑pyrroline‑5‑carboxylate dehydrogenase PutA
55	1	3	2942775	(GTTGTGTT)2→1	noncoding (80‑87/205 nt)	gcvB →	small regulatory RNA GcvB
55	1	3	3240844	G→A	A301T (GCG→ACG)	sstT →	serine/threonine:Na(+) symporter
55	1	3	4185058	G→C	E1272Q (GAG→CAG)	rpoB →	RNA polymerase subunit beta
55	1	4	1078422	T→A	E154V (GAG→GTG)	putA ←	fused DNA‑binding transcriptional repressor/proline dehydrogenase/1‑pyrroline‑5‑carboxylate dehydrogenase PutA
55	1	4	1080149	T→A	L282Q (CTG→CAG)	putP →	proline:Na(+) symporter
55	1	4	1915369	G→A	Q56* (CAA→TAA)	proQ ←	RNA chaperone ProQ
55	1	4	4185058	G→C	E1272Q (GAG→CAG)	rpoB →	RNA polymerase subunit beta
55	1	5	1463671	+TG	coding (133/951 nt)	paaX →	DNA‑binding transcriptional repressor PaaX
55	1	5	3707549	A→T	Y53N (TAT→AAT)	dppA ←	dipeptide ABC transporter periplasmic binding protein
55	1	5	4185058	G→C	E1272Q (GAG→CAG)	rpoB →	RNA polymerase subunit beta
55	1	6	1463671	+TG	coding (133/951 nt)	paaX →	DNA‑binding transcriptional repressor PaaX
55	1	6	3707549	A→T	Y53N (TAT→AAT)	dppA ←	dipeptide ABC transporter periplasmic binding protein
55	1	6	4185058	G→C	E1272Q (GAG→CAG)	rpoB →	RNA polymerase subunit beta
55	1	7	1463671	+TG	coding (133/951 nt)	paaX →	DNA‑binding transcriptional repressor PaaX
55	1	7	2285175	T→C	V267A (GTC→GCC)	yejM →	putative cardiolipin transport protein
55	1	7	3707549	A→T	Y53N (TAT→AAT)	dppA ←	dipeptide ABC transporter periplasmic binding protein
55	1	7	4185058	G→C	E1272Q (GAG→CAG)	rpoB →	RNA polymerase subunit beta
55	1	8	1463671	+TG	coding (133/951 nt)	paaX →	DNA‑binding transcriptional repressor PaaX
55	1	8	3707549	A→T	Y53N (TAT→AAT)	dppA ←	dipeptide ABC transporter periplasmic binding protein
55	1	8	4185058	G→C	E1272Q (GAG→CAG)	rpoB →	RNA polymerase subunit beta
55	1	9	1078422	T→A	E154V (GAG→GTG)	putA ←	fused DNA‑binding transcriptional repressor/proline dehydrogenase/1‑pyrroline‑5‑carboxylate dehydrogenase PutA
55	1	9	1080149	T→A	L282Q (CTG→CAG)	putP →	proline:Na(+) symporter
55	1	9	1915369	G→A	Q56* (CAA→TAA)	proQ ←	RNA chaperone ProQ
55	1	9	4185058	G→C	E1272Q (GAG→CAG)	rpoB →	RNA polymerase subunit beta
55	1	10	1463671	+TG	coding (133/951 nt)	paaX →	DNA‑binding transcriptional repressor PaaX
55	1	10	3707549	A→T	Y53N (TAT→AAT)	dppA ←	dipeptide ABC transporter periplasmic binding protein
55	1	10	4185058	G→C	E1272Q (GAG→CAG)	rpoB →	RNA polymerase subunit beta
62	1	1	1078422	T→A	E154V (GAG→GTG)	putA ←	fused DNA‑binding transcriptional repressor/proline dehydrogenase/1‑pyrroline‑5‑carboxylate dehydrogenase PutA
62	1	1	1080149	T→A	L282Q (CTG→CAG)	putP →	proline:Na(+) symporter
62	1	1	1915515	A→T	L7* (TTG→TAG)	proQ ←	RNA chaperone ProQ
62	1	1	4185058	G→C	E1272Q (GAG→CAG)	rpoB →	RNA polymerase subunit beta
62	1	2	1078422	T→A	E154V (GAG→GTG)	putA ←	fused DNA‑binding transcriptional repressor/proline dehydrogenase/1‑pyrroline‑5‑carboxylate dehydrogenase PutA
62	1	2	1080149	T→A	L282Q (CTG→CAG)	putP →	proline:Na(+) symporter
62	1	2	1915515	A→T	L7* (TTG→TAG)	proQ ←	RNA chaperone ProQ
62	1	2	4185058	G→C	E1272Q (GAG→CAG)	rpoB →	RNA polymerase subunit beta
62	1	3	1078422	T→A	E154V (GAG→GTG)	putA ←	fused DNA‑binding transcriptional repressor/proline dehydrogenase/1‑pyrroline‑5‑carboxylate dehydrogenase PutA
62	1	3	1080149	T→A	L282Q (CTG→CAG)	putP →	proline:Na(+) symporter
62	1	3	1915515	A→T	L7* (TTG→TAG)	proQ ←	RNA chaperone ProQ
62	1	3	4185058	G→C	E1272Q (GAG→CAG)	rpoB →	RNA polymerase subunit beta
62	1	4	1078422	T→A	E154V (GAG→GTG)	putA ←	fused DNA‑binding transcriptional repressor/proline dehydrogenase/1‑pyrroline‑5‑carboxylate dehydrogenase PutA
62	1	4	1080149	T→A	L282Q (CTG→CAG)	putP →	proline:Na(+) symporter
62	1	4	1915369	G→A	Q56* (CAA→TAA)	proQ ←	RNA chaperone ProQ
62	1	4	3768405	IS2 (+) +5 bp	coding (229‑233/462 nt)	yibG →	tetratricopeptide‑like domain‑containing protein YibG
62	1	4	4185058	G→C	E1272Q (GAG→CAG)	rpoB →	RNA polymerase subunit beta
62	1	5	1078422	T→A	E154V (GAG→GTG)	putA ←	fused DNA‑binding transcriptional repressor/proline dehydrogenase/1‑pyrroline‑5‑carboxylate dehydrogenase PutA
62	1	5	1079462	C→G	A53G (GCG→GGG)	putP →	proline:Na(+) symporter
62	1	5	1915515	A→T	L7* (TTG→TAG)	proQ ←	RNA chaperone ProQ
62	1	5	4185058	G→C	E1272Q (GAG→CAG)	rpoB →	RNA polymerase subunit beta
62	1	6	1078422	T→A	E154V (GAG→GTG)	putA ←	fused DNA‑binding transcriptional repressor/proline dehydrogenase/1‑pyrroline‑5‑carboxylate dehydrogenase PutA
62	1	6	1080149	T→A	L282Q (CTG→CAG)	putP →	proline:Na(+) symporter
62	1	6	1915515	A→T	L7* (TTG→TAG)	proQ ←	RNA chaperone ProQ
62	1	6	4185058	G→C	E1272Q (GAG→CAG)	rpoB →	RNA polymerase subunit beta
62	1	7	1078422	T→A	E154V (GAG→GTG)	putA ←	fused DNA‑binding transcriptional repressor/proline dehydrogenase/1‑pyrroline‑5‑carboxylate dehydrogenase PutA
62	1	7	1080149	T→A	L282Q (CTG→CAG)	putP →	proline:Na(+) symporter
62	1	7	1915515	A→T	L7* (TTG→TAG)	proQ ←	RNA chaperone ProQ
62	1	7	4185058	G→C	E1272Q (GAG→CAG)	rpoB →	RNA polymerase subunit beta
62	1	8	1078422	T→A	E154V (GAG→GTG)	putA ←	fused DNA‑binding transcriptional repressor/proline dehydrogenase/1‑pyrroline‑5‑carboxylate dehydrogenase PutA
62	1	8	1080149	T→A	L282Q (CTG→CAG)	putP →	proline:Na(+) symporter
62	1	8	1915515	A→T	L7* (TTG→TAG)	proQ ←	RNA chaperone ProQ
62	1	8	4185058	G→C	E1272Q (GAG→CAG)	rpoB →	RNA polymerase subunit beta
62	1	9	1078422	T→A	E154V (GAG→GTG)	putA ←	fused DNA‑binding transcriptional repressor/proline dehydrogenase/1‑pyrroline‑5‑carboxylate dehydrogenase PutA
62	1	9	1080149	T→A	L282Q (CTG→CAG)	putP →	proline:Na(+) symporter
62	1	9	1915369	G→A	Q56* (CAA→TAA)	proQ ←	RNA chaperone ProQ
62	1	9	4185058	G→C	E1272Q (GAG→CAG)	rpoB →	RNA polymerase subunit beta
62	1	10	1078422	T→A	E154V (GAG→GTG)	putA ←	fused DNA‑binding transcriptional repressor/proline dehydrogenase/1‑pyrroline‑5‑carboxylate dehydrogenase PutA
62	1	10	1080149	T→A	L282Q (CTG→CAG)	putP →	proline:Na(+) symporter
62	1	10	1915515	A→T	L7* (TTG→TAG)	proQ ←	RNA chaperone ProQ
62	1	10	4185058	G→C	E1272Q (GAG→CAG)	rpoB →	RNA polymerase subunit beta
121	1	1	399152	G→T	T61K (ACA→AAA)	yaiY ←	inner membrane protein
121	1	1	1078422	T→A	E154V (GAG→GTG)	putA ←	fused DNA‑binding transcriptional repressor/proline dehydrogenase/1‑pyrroline‑5‑carboxylate dehydrogenase PutA
121	1	1	1080313	G→A	A337T (GCG→ACG)	putP →	proline:Na(+) symporter
121	1	1	1915329	IS1 (–) +9 bp	coding (198‑206/699 nt)	proQ ←	RNA chaperone ProQ
121	1	1	3239796	A→G	intergenic (+251/‑148)	alx → / → sstT	putative membrane‑bound redox modulator Alx/serine/threonine:Na(+) symporter
121	1	1	3240844	G→A	A301T (GCG→ACG)	sstT →	serine/threonine:Na(+) symporter
121	1	1	4185058	G→C	E1272Q (GAG→CAG)	rpoB →	RNA polymerase subunit beta
121	1	2	1078422	T→A	E154V (GAG→GTG)	putA ←	fused DNA‑binding transcriptional repressor/proline dehydrogenase/1‑pyrroline‑5‑carboxylate dehydrogenase PutA
121	1	2	1080149	T→A	L282Q (CTG→CAG)	putP →	proline:Na(+) symporter
121	1	2	1563205	C→T	intergenic (‑129/+129)	ddpX ← / ← dosP	D‑alanyl‑D‑alanine dipeptidase/oxygen‑sensing c‑di‑GMP phosphodiesterase DosP
121	1	2	1915515	A→T	L7* (TTG→TAG)	proQ ←	RNA chaperone ProQ
121	1	2	3792811	IS2 (+) +5 bp	intergenic (‑260/+11)	kbl ← / ← htrL	2‑amino‑3‑ketobutyrate CoA ligase/protein HtrL
121	1	2	4185058	G→C	E1272Q (GAG→CAG)	rpoB →	RNA polymerase subunit beta
121	1	4	1040078	G→A	S261S (TCG→TCA)	appB →	cytochrome bd‑II ubiquinol oxidase subunit II
121	1	4	1079471	T→A	M56K (ATG→AAG)	putP →	proline:Na(+) symporter
121	1	4	1235248	T→A	V104E (GTG→GAG)	fadR →	DNA‑binding transcriptional dual regulator FadR
121	1	4	2322251	T→G	I129S (ATC→AGC)	atoC →	DNA‑binding transcriptional activator/ornithine decarboxylase inhibitor AtoC
121	1	4	2324956	(GCTTATC)1→2	coding (201/1323 nt)	atoE →	short chain fatty acid transporter
121	1	4	3486611	G→A	M164I (ATG→ATA)	crp →	DNA‑binding transcriptional dual regulator CRP
121	1	4	4185590	C→A	R81S (CGT→AGT)	rpoC →	RNA polymerase subunit beta'
121	1	4	4186652	C→A	Q435K (CAG→AAG)	rpoC →	RNA polymerase subunit beta'
121	1	5	572823	IS2 (–) +5 bp	coding (358‑362/456 nt)	ybcN →	DLP12 prophage; DNA base‑flipping protein
121	1	5	1078422	T→A	E154V (GAG→GTG)	putA ←	fused DNA‑binding transcriptional repressor/proline dehydrogenase/1‑pyrroline‑5‑carboxylate dehydrogenase PutA
121	1	5	1915329	IS1 (–) +9 bp	coding (198‑206/699 nt)	proQ ←	RNA chaperone ProQ
121	1	5	3239796	A→G	intergenic (+251/‑148)	alx → / → sstT	putative membrane‑bound redox modulator Alx/serine/threonine:Na(+) symporter
121	1	5	3240844	G→A	A301T (GCG→ACG)	sstT →	serine/threonine:Na(+) symporter
121	1	5	4185058	G→C	E1272Q (GAG→CAG)	rpoB →	RNA polymerase subunit beta
121	1	5	4365484	IS2 (+) +5 bp	coding (1286‑1290/1302 nt)	dcuA ←	C4‑dicarboxylate transporter DcuA
121	1	6	1078422	T→A	E154V (GAG→GTG)	putA ←	fused DNA‑binding transcriptional repressor/proline dehydrogenase/1‑pyrroline‑5‑carboxylate dehydrogenase PutA
121	1	6	1080149	T→A	L282Q (CTG→CAG)	putP →	proline:Na(+) symporter
121	1	6	1909612	IS2 (+) +5 bp	coding (484‑488/792 nt)	kdgR ←	DNA‑binding transcriptional repressor KdgR
121	1	6	1915515	A→T	L7* (TTG→TAG)	proQ ←	RNA chaperone ProQ
121	1	6	3707549	A→T	Y53N (TAT→AAT)	dppA ←	dipeptide ABC transporter periplasmic binding protein
121	1	6	4183819	G→A	E859K (GAA→AAA)	rpoB →	RNA polymerase subunit beta
121	1	6	4185058	G→C	E1272Q (GAG→CAG)	rpoB →	RNA polymerase subunit beta
121	1	7	1040078	G→A	S261S (TCG→TCA)	appB →	cytochrome bd‑II ubiquinol oxidase subunit II
121	1	7	1079471	T→A	M56K (ATG→AAG)	putP →	proline:Na(+) symporter
121	1	7	1235248	T→A	V104E (GTG→GAG)	fadR →	DNA‑binding transcriptional dual regulator FadR
121	1	7	2322251	T→G	I129S (ATC→AGC)	atoC →	DNA‑binding transcriptional activator/ornithine decarboxylase inhibitor AtoC
121	1	7	2325964	G→A	W403* (TGG→TGA)	atoE →	short chain fatty acid transporter
121	1	7	3486611	G→A	M164I (ATG→ATA)	crp →	DNA‑binding transcriptional dual regulator CRP
121	1	7	4185590	C→A	R81S (CGT→AGT)	rpoC →	RNA polymerase subunit beta'
121	1	7	4186652	C→A	Q435K (CAG→AAG)	rpoC →	RNA polymerase subunit beta'
121	1	8	1040078	G→A	S261S (TCG→TCA)	appB →	cytochrome bd‑II ubiquinol oxidase subunit II
121	1	8	1079471	T→A	M56K (ATG→AAG)	putP →	proline:Na(+) symporter
121	1	8	1235248	T→A	V104E (GTG→GAG)	fadR →	DNA‑binding transcriptional dual regulator FadR
121	1	8	2322251	T→G	I129S (ATC→AGC)	atoC →	DNA‑binding transcriptional activator/ornithine decarboxylase inhibitor AtoC
121	1	8	2325680	Δ1 bp	coding (925/1323 nt)	atoE →	short chain fatty acid transporter
121	1	8	3486611	G→A	M164I (ATG→ATA)	crp →	DNA‑binding transcriptional dual regulator CRP
121	1	8	4185590	C→A	R81S (CGT→AGT)	rpoC →	RNA polymerase subunit beta'
121	1	8	4186652	C→A	Q435K (CAG→AAG)	rpoC →	RNA polymerase subunit beta'
121	1	9	1040078	G→A	S261S (TCG→TCA)	appB →	cytochrome bd‑II ubiquinol oxidase subunit II
121	1	9	1079471	T→A	M56K (ATG→AAG)	putP →	proline:Na(+) symporter
121	1	9	1235248	T→A	V104E (GTG→GAG)	fadR →	DNA‑binding transcriptional dual regulator FadR
121	1	9	2322251	T→G	I129S (ATC→AGC)	atoC →	DNA‑binding transcriptional activator/ornithine decarboxylase inhibitor AtoC
121	1	9	2324956	(GCTTATC)1→2	coding (201/1323 nt)	atoE →	short chain fatty acid transporter
121	1	9	3486611	G→A	M164I (ATG→ATA)	crp →	DNA‑binding transcriptional dual regulator CRP
121	1	9	4185590	C→A	R81S (CGT→AGT)	rpoC →	RNA polymerase subunit beta'
121	1	9	4186652	C→A	Q435K (CAG→AAG)	rpoC →	RNA polymerase subunit beta'
121	1	10	1078422	T→A	E154V (GAG→GTG)	putA ←	fused DNA‑binding transcriptional repressor/proline dehydrogenase/1‑pyrroline‑5‑carboxylate dehydrogenase PutA
121	1	10	1080149	T→A	L282Q (CTG→CAG)	putP →	proline:Na(+) symporter
121	1	10	1909612	IS2 (+) +5 bp	coding (484‑488/792 nt)	kdgR ←	DNA‑binding transcriptional repressor KdgR
121	1	10	1915515	A→T	L7* (TTG→TAG)	proQ ←	RNA chaperone ProQ
121	1	10	3707549	A→T	Y53N (TAT→AAT)	dppA ←	dipeptide ABC transporter periplasmic binding protein
121	1	10	4183819	G→A	E859K (GAA→AAA)	rpoB →	RNA polymerase subunit beta
121	1	10	4185058	G→C	E1272Q (GAG→CAG)	rpoB →	RNA polymerase subunit beta

## Sheet: control pop2
day	Population	clone	position	nucleotide change	coding change	locus	annotation
26	2	1	3050808	C→A	intergenic (‑141/‑150)	gcvT ← / → yqfI	aminomethyltransferase/protein YqfI
26	2	1	4184955	C→G	H1237Q (CAC→CAG)	rpoB →	RNA polymerase subunit beta
26	2	2	1464386	Δ1 bp	coding (848/951 nt)	paaX →	DNA‑binding transcriptional repressor PaaX
26	2	2	4184955	C→G	H1237Q (CAC→CAG)	rpoB →	RNA polymerase subunit beta
26	2	3	177234	C→A	G131W (GGG→TGG)	yadS ←	conserved inner membrane protein YadS
26	2	3	4184955	C→G	H1237Q (CAC→CAG)	rpoB →	RNA polymerase subunit beta
26	2	4	1464386	Δ1 bp	coding (848/951 nt)	paaX →	DNA‑binding transcriptional repressor PaaX
26	2	4	4184955	C→G	H1237Q (CAC→CAG)	rpoB →	RNA polymerase subunit beta
26	2	5	1464152	C→A	S205* (TCA→TAA)	paaX →	DNA‑binding transcriptional repressor PaaX
26	2	5	4184955	C→G	H1237Q (CAC→CAG)	rpoB →	RNA polymerase subunit beta
26	2	6	3050808	C→A	intergenic (‑141/‑150)	gcvT ← / → yqfI	aminomethyltransferase/protein YqfI
26	2	6	4184955	C→G	H1237Q (CAC→CAG)	rpoB →	RNA polymerase subunit beta
26	2	7	721971	C→T	W815* (TGG→TAG)	kdpD ←	sensory histidine kinase KdpD
26	2	7	3050808	C→A	intergenic (‑141/‑150)	gcvT ← / → yqfI	aminomethyltransferase/protein YqfI
26	2	7	4184955	C→G	H1237Q (CAC→CAG)	rpoB →	RNA polymerase subunit beta
26	2	8	177301	Δ11 bp	coding (314‑324/624 nt)	yadS ←	conserved inner membrane protein YadS
26	2	8	3050782	A→G	intergenic (‑115/‑176)	gcvT ← / → yqfI	aminomethyltransferase/protein YqfI
26	2	8	3377994	T→A	I72F (ATC→TTC)	rpsI ←	30S ribosomal subunit protein S9
26	2	9	177301	Δ11 bp	coding (314‑324/624 nt)	yadS ←	conserved inner membrane protein YadS
26	2	9	3050782	A→G	intergenic (‑115/‑176)	gcvT ← / → yqfI	aminomethyltransferase/protein YqfI
26	2	9	3377994	T→A	I72F (ATC→TTC)	rpsI ←	30S ribosomal subunit protein S9
26	2	10	177301	Δ11 bp	coding (314‑324/624 nt)	yadS ←	conserved inner membrane protein YadS
26	2	10	3050782	A→G	intergenic (‑115/‑176)	gcvT ← / → yqfI	aminomethyltransferase/protein YqfI
26	2	10	3377994	T→A	I72F (ATC→TTC)	rpsI ←	30S ribosomal subunit protein S9
55	2	1	1076791	A→T	W698R (TGG→AGG)	putA ←	fused DNA‑binding transcriptional repressor/proline dehydrogenase/1‑pyrroline‑5‑carboxylate dehydrogenase PutA
55	2	1	1080149	T→A	L282Q (CTG→CAG)	putP →	proline:Na(+) symporter
55	2	1	1915078	C→A	E153* (GAA→TAA)	proQ ←	RNA chaperone ProQ
55	2	1	4184955	C→G	H1237Q (CAC→CAG)	rpoB →	RNA polymerase subunit beta
55	2	2	1076791	A→T	W698R (TGG→AGG)	putA ←	fused DNA‑binding transcriptional repressor/proline dehydrogenase/1‑pyrroline‑5‑carboxylate dehydrogenase PutA
55	2	2	1080149	T→A	L282Q (CTG→CAG)	putP →	proline:Na(+) symporter
55	2	2	1915078	C→A	E153* (GAA→TAA)	proQ ←	RNA chaperone ProQ
55	2	2	4184955	C→G	H1237Q (CAC→CAG)	rpoB →	RNA polymerase subunit beta
55	2	3	1553911	G→A	intergenic (‑73/+61)	adhP ← / ← maeA	ethanol dehydrogenase/alcohol dehydrogenase/malate dehydrogenase, NAD‑requiring
55	2	3	3377994	T→A	I72F (ATC→TTC)	rpsI ←	30S ribosomal subunit protein S9
55	2	4	1076791	A→T	W698R (TGG→AGG)	putA ←	fused DNA‑binding transcriptional repressor/proline dehydrogenase/1‑pyrroline‑5‑carboxylate dehydrogenase PutA
55	2	4	1080149	T→A	L282Q (CTG→CAG)	putP →	proline:Na(+) symporter
55	2	4	1915078	C→A	E153* (GAA→TAA)	proQ ←	RNA chaperone ProQ
55	2	4	4184955	C→G	H1237Q (CAC→CAG)	rpoB →	RNA polymerase subunit beta
55	2	5	177301	Δ11 bp	coding (314‑324/624 nt)	yadS ←	conserved inner membrane protein YadS
55	2	5	2942661	T→A	intergenic (‑94/‑35)	gcvA ← / → gcvB	DNA‑binding transcriptional dual regulator GcvA/small regulatory RNA GcvB
55	2	5	3050782	A→G	intergenic (‑115/‑176)	gcvT ← / → yqfI	aminomethyltransferase/protein YqfI
55	2	5	3377994	T→A	I72F (ATC→TTC)	rpsI ←	30S ribosomal subunit protein S9
55	2	5	4429703	A→T	intergenic (+148/‑161)	fklB → / → cycA	FKBP‑type peptidyl‑prolyl cis‑trans isomerase FklB/serine/alanine/glycine/cycloserine:H(+)symporter
55	2	6	2942879	G→T	noncoding (184/205 nt)	gcvB →	small regulatory RNA GcvB
55	2	6	3240844	G→A	A301T (GCG→ACG)	sstT →	serine/threonine:Na(+) symporter
55	2	6	3377994	T→A	I72F (ATC→TTC)	rpsI ←	30S ribosomal subunit protein S9
55	2	6	3476398	Δ12 bp	coding (32‑43/723 nt)	yheO ←	putative DNA‑binding transcriptional regulator YheO
55	2	6	4455068	T→G	D181A (GAT→GCT)	fbp ←	fructose‑1,6‑bisphosphatase 1
55	2	7	1198460	(AATGAAAT)3→4	intergenic (‑223/‑235)	ymfE ← / → lit	e14 prophage; uncharacterized protein YmfE/e14 prophage; cell death peptidase Lit
55	2	7	1463107	G→T	S328I (AGC→ATC)	paaK →	phenylacetate‑CoA ligase
55	2	7	1463927	T→A	L130* (TTG→TAG)	paaX →	DNA‑binding transcriptional repressor PaaX
55	2	7	4184955	C→G	H1237Q (CAC→CAG)	rpoB →	RNA polymerase subunit beta
55	2	8	1553911	G→A	intergenic (‑73/+61)	adhP ← / ← maeA	ethanol dehydrogenase/alcohol dehydrogenase/malate dehydrogenase, NAD‑requiring
55	2	8	3377994	T→A	I72F (ATC→TTC)	rpsI ←	30S ribosomal subunit protein S9
55	2	9	1463107	G→T	S328I (AGC→ATC)	paaK →	phenylacetate‑CoA ligase
55	2	9	3240844	G→A	A301T (GCG→ACG)	sstT →	serine/threonine:Na(+) symporter
55	2	9	3377994	T→A	I72F (ATC→TTC)	rpsI ←	30S ribosomal subunit protein S9
55	2	9	3967170	C→T	R252C (CGC→TGC)	rho →	transcription termination factor Rho
55	2	10	1553911	G→A	intergenic (‑73/+61)	adhP ← / ← maeA	ethanol dehydrogenase/alcohol dehydrogenase/malate dehydrogenase, NAD‑requiring
55	2	10	3377994	T→A	I72F (ATC→TTC)	rpsI ←	30S ribosomal subunit protein S9
62	2	1	177301	Δ11 bp	coding (314‑324/624 nt)	yadS ←	conserved inner membrane protein YadS
62	2	1	1080550	Δ1 bp	coding (1246/1509 nt)	putP →	proline:Na(+) symporter
62	2	1	3050782	A→G	intergenic (‑115/‑176)	gcvT ← / → yqfI	aminomethyltransferase/protein YqfI
62	2	1	3377994	T→A	I72F (ATC→TTC)	rpsI ←	30S ribosomal subunit protein S9
62	2	1	4429703	A→T	intergenic (+148/‑161)	fklB → / → cycA	FKBP‑type peptidyl‑prolyl cis‑trans isomerase FklB/serine/alanine/glycine/cycloserine:H(+)symporter
62	2	2	1553911	G→A	intergenic (‑73/+61)	adhP ← / ← maeA	ethanol dehydrogenase/alcohol dehydrogenase/malate dehydrogenase, NAD‑requiring
62	2	2	3377994	T→A	I72F (ATC→TTC)	rpsI ←	30S ribosomal subunit protein S9
62	2	3	1076791	A→T	W698R (TGG→AGG)	putA ←	fused DNA‑binding transcriptional repressor/proline dehydrogenase/1‑pyrroline‑5‑carboxylate dehydrogenase PutA
62	2	3	1080149	T→A	L282Q (CTG→CAG)	putP →	proline:Na(+) symporter
62	2	3	1915063	Δ1 bp	coding (472/699 nt)	proQ ←	RNA chaperone ProQ
62	2	3	4184955	C→G	H1237Q (CAC→CAG)	rpoB →	RNA polymerase subunit beta
62	2	4	1464386	Δ1 bp	coding (848/951 nt)	paaX →	DNA‑binding transcriptional repressor PaaX
62	2	4	1925032	G→A	intergenic (‑63/‑76)	yobA ← / → holE	CopC domain‑containing protein/DNA polymerase III subunit theta
62	2	4	4186341	T→A	I331N (ATC→AAC)	rpoC →	RNA polymerase subunit beta'
62	2	4	4186409	G→A	V354I (GTA→ATA)	rpoC →	RNA polymerase subunit beta'
62	2	5	1553911	G→A	intergenic (‑73/+61)	adhP ← / ← maeA	ethanol dehydrogenase/alcohol dehydrogenase/malate dehydrogenase, NAD‑requiring
62	2	5	3377994	T→A	I72F (ATC→TTC)	rpsI ←	30S ribosomal subunit protein S9
62	2	6	1553911	G→A	intergenic (‑73/+61)	adhP ← / ← maeA	ethanol dehydrogenase/alcohol dehydrogenase/malate dehydrogenase, NAD‑requiring
62	2	6	3377994	T→A	I72F (ATC→TTC)	rpsI ←	30S ribosomal subunit protein S9
62	2	7	1463107	G→T	S328I (AGC→ATC)	paaK →	phenylacetate‑CoA ligase
62	2	7	3240844	G→A	A301T (GCG→ACG)	sstT →	serine/threonine:Na(+) symporter
62	2	7	3377994	T→A	I72F (ATC→TTC)	rpsI ←	30S ribosomal subunit protein S9
62	2	7	3967170	C→T	R252C (CGC→TGC)	rho →	transcription termination factor Rho
62	2	8	2942879	G→T	noncoding (184/205 nt)	gcvB →	small regulatory RNA GcvB
62	2	8	3059104	IS3 (–) +3 bp	coding (220‑222/660 nt)	rpiA ←	ribose‑5‑phosphate isomerase A
62	2	8	3240844	G→A	A301T (GCG→ACG)	sstT →	serine/threonine:Na(+) symporter
62	2	8	3377994	T→A	I72F (ATC→TTC)	rpsI ←	30S ribosomal subunit protein S9
62	2	8	3476398	Δ12 bp	coding (32‑43/723 nt)	yheO ←	putative DNA‑binding transcriptional regulator YheO
62	2	9	1553911	G→A	intergenic (‑73/+61)	adhP ← / ← maeA	ethanol dehydrogenase/alcohol dehydrogenase/malate dehydrogenase, NAD‑requiring
62	2	9	3377994	T→A	I72F (ATC→TTC)	rpsI ←	30S ribosomal subunit protein S9
62	2	10	1463107	G→T	S328I (AGC→ATC)	paaK →	phenylacetate‑CoA ligase
62	2	10	1463600	IS3 (+) +6 bp	coding (62‑67/951 nt)	paaX →	DNA‑binding transcriptional repressor PaaX
62	2	10	3240844	G→A	A301T (GCG→ACG)	sstT →	serine/threonine:Na(+) symporter
62	2	10	3377994	T→A	I72F (ATC→TTC)	rpsI ←	30S ribosomal subunit protein S9
121	2	1	1076791	A→T	W698R (TGG→AGG)	putA ←	fused DNA‑binding transcriptional repressor/proline dehydrogenase/1‑pyrroline‑5‑carboxylate dehydrogenase PutA
121	2	1	1080149	T→A	L282Q (CTG→CAG)	putP →	proline:Na(+) symporter
121	2	1	1080197	A→T	D298V (GAT→GTT)	putP →	proline:Na(+) symporter
121	2	1	1915078	C→A	E153* (GAA→TAA)	proQ ←	RNA chaperone ProQ
121	2	1	3486406	C→T	A96V (GCT→GTT)	crp →	DNA‑binding transcriptional dual regulator CRP
121	2	1	4184955	C→G	H1237Q (CAC→CAG)	rpoB →	RNA polymerase subunit beta
121	2	2	1463107	G→T	S328I (AGC→ATC)	paaK →	phenylacetate‑CoA ligase
121	2	2	1464096	+T	coding (558/951 nt)	paaX →	DNA‑binding transcriptional repressor PaaX
121	2	2	3239807	T→C	intergenic (+262/‑137)	alx → / → sstT	putative membrane‑bound redox modulator Alx/serine/threonine:Na(+) symporter
121	2	2	3240844	G→A	A301T (GCG→ACG)	sstT →	serine/threonine:Na(+) symporter
121	2	2	3377994	T→A	I72F (ATC→TTC)	rpsI ←	30S ribosomal subunit protein S9
121	2	2	4183840	G→T	D866Y (GAT→TAT)	rpoB →	RNA polymerase subunit beta
121	2	3	1076791	A→T	W698R (TGG→AGG)	putA ←	fused DNA‑binding transcriptional repressor/proline dehydrogenase/1‑pyrroline‑5‑carboxylate dehydrogenase PutA
121	2	3	1080149	T→A	L282Q (CTG→CAG)	putP →	proline:Na(+) symporter
121	2	3	1080197	A→T	D298V (GAT→GTT)	putP →	proline:Na(+) symporter
121	2	3	1915078	C→A	E153* (GAA→TAA)	proQ ←	RNA chaperone ProQ
121	2	3	3486406	C→T	A96V (GCT→GTT)	crp →	DNA‑binding transcriptional dual regulator CRP
121	2	3	4184955	C→G	H1237Q (CAC→CAG)	rpoB →	RNA polymerase subunit beta
121	2	4	1076791	A→T	W698R (TGG→AGG)	putA ←	fused DNA‑binding transcriptional repressor/proline dehydrogenase/1‑pyrroline‑5‑carboxylate dehydrogenase PutA
121	2	4	1079161	G→T	intergenic (+15/‑144)	ymdG → / → putP	protein YmdG/proline:Na(+) symporter
121	2	4	1080149	T→A	L282Q (CTG→CAG)	putP →	proline:Na(+) symporter
121	2	4	1080197	A→T	D298V (GAT→GTT)	putP →	proline:Na(+) symporter
121	2	4	1915078	C→A	E153* (GAA→TAA)	proQ ←	RNA chaperone ProQ
121	2	4	3486406	C→T	A96V (GCT→GTT)	crp →	DNA‑binding transcriptional dual regulator CRP
121	2	4	4184955	C→G	H1237Q (CAC→CAG)	rpoB →	RNA polymerase subunit beta
121	2	5	1463107	G→T	S328I (AGC→ATC)	paaK →	phenylacetate‑CoA ligase
121	2	5	1464096	+T	coding (558/951 nt)	paaX →	DNA‑binding transcriptional repressor PaaX
121	2	5	3239807	T→C	intergenic (+262/‑137)	alx → / → sstT	putative membrane‑bound redox modulator Alx/serine/threonine:Na(+) symporter
121	2	5	3240844	G→A	A301T (GCG→ACG)	sstT →	serine/threonine:Na(+) symporter
121	2	5	3377994	T→A	I72F (ATC→TTC)	rpsI ←	30S ribosomal subunit protein S9
121	2	5	4183840	G→T	D866Y (GAT→TAT)	rpoB →	RNA polymerase subunit beta
121	2	6	1463107	G→T	S328I (AGC→ATC)	paaK →	phenylacetate‑CoA ligase
121	2	6	3239807	T→C	intergenic (+262/‑137)	alx → / → sstT	putative membrane‑bound redox modulator Alx/serine/threonine:Na(+) symporter
121	2	6	3240844	G→A	A301T (GCG→ACG)	sstT →	serine/threonine:Na(+) symporter
121	2	6	3377994	T→A	I72F (ATC→TTC)	rpsI ←	30S ribosomal subunit protein S9
121	2	6	4183840	G→T	D866Y (GAT→TAT)	rpoB →	RNA polymerase subunit beta
121	2	7	1302000	C→A	S273R (AGC→AGA)	oppA →	oligopeptide ABC transporter periplasmic binding protein
121	2	7	1553911	G→A	intergenic (‑73/+61)	adhP ← / ← maeA	ethanol dehydrogenase/alcohol dehydrogenase/malate dehydrogenase, NAD‑requiring
121	2	7	3377994	T→A	I72F (ATC→TTC)	rpsI ←	30S ribosomal subunit protein S9
121	2	7	3967444	T→A	L343Q (CTG→CAG)	rho →	transcription termination factor Rho
121	2	8	1463107	G→T	S328I (AGC→ATC)	paaK →	phenylacetate‑CoA ligase
121	2	8	1464096	+T	coding (558/951 nt)	paaX →	DNA‑binding transcriptional repressor PaaX
121	2	8	3239807	T→C	intergenic (+262/‑137)	alx → / → sstT	putative membrane‑bound redox modulator Alx/serine/threonine:Na(+) symporter
121	2	8	3240844	G→A	A301T (GCG→ACG)	sstT →	serine/threonine:Na(+) symporter
121	2	8	4183840	G→T	D866Y (GAT→TAT)	rpoB →	RNA polymerase subunit beta
121	2	10	1463107	G→T	S328I (AGC→ATC)	paaK →	phenylacetate‑CoA ligase
121	2	10	1464096	+T	coding (558/951 nt)	paaX →	DNA‑binding transcriptional repressor PaaX
121	2	10	3239807	T→C	intergenic (+262/‑137)	alx → / → sstT	putative membrane‑bound redox modulator Alx/serine/threonine:Na(+) symporter
121	2	10	3240844	G→A	A301T (GCG→ACG)	sstT →	serine/threonine:Na(+) symporter
121	2	10	3377994	T→A	I72F (ATC→TTC)	rpsI ←	30S ribosomal subunit protein S9
121	2	10	4183840	G→T	D866Y (GAT→TAT)	rpoB →	RNA polymerase subunit beta

## Sheet: control pop3
day	Population	clone	position	nucleotide change	coding change	locus	annotation
26	3	1	3050808	C→A	intergenic (‑141/‑150)	gcvT ← / → yqfI	aminomethyltransferase/protein YqfI
26	3	1	4184955	C→A	H1237Q (CAC→CAA)	rpoB →	RNA polymerase subunit beta
26	3	2	3050782	A→G	intergenic (‑115/‑176)	gcvT ← / → yqfI	aminomethyltransferase/protein YqfI
26	3	2	4185059	A→G	E1272G (GAG→GGG)	rpoB →	RNA polymerase subunit beta
26	3	3	3050788	(TTACC)1→2	intergenic (‑121/‑170)	gcvT ← / → yqfI	aminomethyltransferase/protein YqfI
26	3	3	4184955	C→G	H1237Q (CAC→CAG)	rpoB →	RNA polymerase subunit beta
26	3	4	2528182	C→A	M665I (ATG→ATT)	ligA ←	DNA ligase
26	3	4	3050782	A→G	intergenic (‑115/‑176)	gcvT ← / → yqfI	aminomethyltransferase/protein YqfI
26	3	4	4185059	A→G	E1272G (GAG→GGG)	rpoB →	RNA polymerase subunit beta
26	3	5	370427	C→T	P51S (CCA→TCA)	mhpB →	3‑carboxyethylcatechol 2,3‑dioxygenase
26	3	5	548276	G→A	V533M (GTG→ATG)	fdrA →	putative acyl‑CoA synthetase FdrA
26	3	5	829311	T→C	E221G (GAG→GGG)	ybhG ←	HlyD_D23 family protein YbhG
26	3	5	2859095	C→A	S668* (TCA→TAA)	mutS →	DNA mismatch repair protein MutS
26	3	5	3050805	A→G	intergenic (‑138/‑153)	gcvT ← / → yqfI	aminomethyltransferase/protein YqfI
26	3	5	3527084	G→T	A206S (GCG→TCG)	igaA →	inner membrane protein ‑ inhibits the Rcs signaling pathway
26	3	5	4185059	A→G	E1272G (GAG→GGG)	rpoB →	RNA polymerase subunit beta
26	3	5	4601606	T→C	intergenic (‑89/+18)	dnaT ← / ← yjjB	primosomal protein DnaT/putative succinate exporter YjjB
26	3	5	4622066	T→C	F100L (TTT→CTT)	yjjJ →	toxin YjjJ
26	3	6	106802	T→A	A82A (GCT→GCA)	lpxC →	UDP‑3‑O‑acyl‑N‑acetylglucosamine deacetylase
26	3	6	1464205	IS150 (–) +3 bp	coding (667‑669/951 nt)	paaX →	DNA‑binding transcriptional repressor PaaX
26	3	6	4185059	A→G	E1272G (GAG→GGG)	rpoB →	RNA polymerase subunit beta
26	3	7	1720690	T→A	P45P (CCA→CCT)	slyA ←	DNA‑binding transcriptional dual regulator SlyA
26	3	7	3050788	(TTACC)1→2	intergenic (‑121/‑170)	gcvT ← / → yqfI	aminomethyltransferase/protein YqfI
26	3	7	4184955	C→G	H1237Q (CAC→CAG)	rpoB →	RNA polymerase subunit beta
26	3	8	3050788	(TTACC)1→2	intergenic (‑121/‑170)	gcvT ← / → yqfI	aminomethyltransferase/protein YqfI
26	3	8	4184955	C→G	H1237Q (CAC→CAG)	rpoB →	RNA polymerase subunit beta
26	3	9	1881414	G→A	D132D (GAC→GAT)	dmlR ←	DNA‑binding transcriptional regulator DmlR
26	3	9	2046732	A→G	T599A (ACC→GCC)	yeeJ →	inverse autotransporter adhesin
26	3	9	2859095	C→A	S668* (TCA→TAA)	mutS →	DNA mismatch repair protein MutS
26	3	9	3240217	A→G	T92A (ACC→GCC)	sstT →	serine/threonine:Na(+) symporter
26	3	9	3365044	C→T	D746D (GAC→GAT)	yhcD →	putative fimbrial usher protein YhcD
26	3	9	3883650	C→T	R27H (CGC→CAC)	dnaA ←	chromosomal replication initiator protein DnaA
26	3	9	4150241	Δ1 bp	coding (25/1734 nt)	eptC ←	phosphoethanolamine transferase EptC
26	3	9	4185059	A→G	E1272G (GAG→GGG)	rpoB →	RNA polymerase subunit beta
26	3	9	4386993	G→A	S793F (TCT→TTT)	mscM ←	miniconductance mechanosensitive channel MscM
26	3	10	3050808	C→A	intergenic (‑141/‑150)	gcvT ← / → yqfI	aminomethyltransferase/protein YqfI
26	3	10	4184955	C→A	H1237Q (CAC→CAA)	rpoB →	RNA polymerase subunit beta
55	3	1	33572	G→A	G919D (GGC→GAC)	carB →	carbamoyl phosphate synthetase subunit beta
55	3	1	1463998	C→T	Q154* (CAG→TAG)	paaX →	DNA‑binding transcriptional repressor PaaX
55	3	1	2098279	A→G	V8A (GTT→GCT)	wzzB ←	regulator of length of O‑antigen component of lipopolysaccharide chains
55	3	1	2391253	G→T	L85I (CTC→ATC)	nuoN ←	NADH:quinone oxidoreductase subunit N
55	3	1	2859095	C→A	S668* (TCA→TAA)	mutS →	DNA mismatch repair protein MutS
55	3	1	3271274	C→T	G166D (GGT→GAT)	garK ←	glycerate 2‑kinase 1
55	3	1	3760266	T→C	K328K (AAA→AAG)	selA ←	selenocysteine synthase
55	3	1	4161245	C→T	A60V (GCG→GTG)	fabR →	DNA‑binding transcriptional repressor FabR
55	3	1	4185059	A→G	E1272G (GAG→GGG)	rpoB →	RNA polymerase subunit beta
55	3	1	4429737	A→G	intergenic (+182/‑127)	fklB → / → cycA	FKBP‑type peptidyl‑prolyl cis‑trans isomerase FklB/serine/alanine/glycine/cycloserine:H(+)symporter
55	3	2	199080	G→A	G385S (GGT→AGT)	bamA →	outer membrane protein assembly factor BamA
55	3	2	647378	G→A	R44R (CGC→CGT)	citG ←	triphosphoribosyl‑dephospho‑CoA synthase
55	3	2	655471	A→G	C166C (TGT→TGC)	dcuC ←	anaerobic C4‑dicarboxylate transporter DcuC
55	3	2	988741	G→A	A82V (GCG→GTG)	asnS ←	asparagine‑‑tRNA ligase
55	3	2	1010934	A→G	D324G (GAC→GGC)	uup →	ATP‑binding protein with possible role in replication
55	3	2	1076260	C→T	G875S (GGT→AGT)	putA ←	fused DNA‑binding transcriptional repressor/proline dehydrogenase/1‑pyrroline‑5‑carboxylate dehydrogenase PutA
55	3	2	1079917	G→A	V205I (GTC→ATC)	putP →	proline:Na(+) symporter
55	3	2	1699147	C→T	V12I (GTT→ATT)	malI ←	DNA‑binding transcriptional repressor MalI
55	3	2	1915363	G→A	R58* (CGA→TGA)	proQ ←	RNA chaperone ProQ
55	3	2	2067354	Δ35,590 bp	between IS5	yoeA–insH‑7	41 genes yoeA, insD‑3, insC‑3, yoeA, yeeP, isrC, flu, yeeR, yeeS, yeeT, cbeA, cbtA, yeeW, yoeF, yeeX, yeeA, sbmC, dacD, sbcB, yeeD, yeeE, plaP, yoeI, yeeY, yeeZ, yoeB, yefM, hisL, hisG, hisD, hisC, hisB, hisH, hisA, hisF, hisI, wzzB, ugd, gnd, wbbL, insH‑7yoeA, insD‑3, insC‑3, yoeA, yeeP, isrC, flu, yeeR, yeeS, yeeT, cbeA, cbtA, yeeW, yoeF, yeeX, yeeA, sbmC, dacD, sbcB, yeeD, yeeE, plaP, yoeI, ye…
55	3	2	2859095	C→A	S668* (TCA→TAA)	mutS →	DNA mismatch repair protein MutS
55	3	2	3259915	G→A	L66L (CTG→TTG)	tdcF ←	putative enamine/imine deaminase
55	3	2	3525520	G→A	intergenic (+97/+69)	mrcA → / ← nudE	peptidoglycan glycosyltransferase/peptidoglycan DD‑transpeptidase MrcA/ADP‑sugar diphosphatase NudE
55	3	2	3730061	C→T	P235P (CCG→CCA)	xylA ←	xylose isomerase
55	3	2	3942058	G→A	noncoding (251/1542 nt)	rrsC →	16S ribosomal RNA
55	3	2	4155664	C→A	L222I (CTC→ATC)	argC →	N‑acetylglutamylphosphate reductase
55	3	2	4185059	A→G	E1272G (GAG→GGG)	rpoB →	RNA polymerase subunit beta
55	3	2	4429308	T→C	V125A (GTT→GCT)	fklB →	FKBP‑type peptidyl‑prolyl cis‑trans isomerase FklB
55	3	3	33572	G→A	G919D (GGC→GAC)	carB →	carbamoyl phosphate synthetase subunit beta
55	3	3	1463998	C→T	Q154* (CAG→TAG)	paaX →	DNA‑binding transcriptional repressor PaaX
55	3	3	2098279	A→G	V8A (GTT→GCT)	wzzB ←	regulator of length of O‑antigen component of lipopolysaccharide chains
55	3	3	2391253	G→T	L85I (CTC→ATC)	nuoN ←	NADH:quinone oxidoreductase subunit N
55	3	3	2532980	G→A	G191D (GGC→GAC)	cysK →	O‑acetylserine sulfhydrylase A
55	3	3	2859095	C→A	S668* (TCA→TAA)	mutS →	DNA mismatch repair protein MutS
55	3	3	3271274	C→T	G166D (GGT→GAT)	garK ←	glycerate 2‑kinase 1
55	3	3	3760266	T→C	K328K (AAA→AAG)	selA ←	selenocysteine synthase
55	3	3	4161245	C→T	A60V (GCG→GTG)	fabR →	DNA‑binding transcriptional repressor FabR
55	3	3	4185059	A→G	E1272G (GAG→GGG)	rpoB →	RNA polymerase subunit beta
55	3	3	4429737	A→G	intergenic (+182/‑127)	fklB → / → cycA	FKBP‑type peptidyl‑prolyl cis‑trans isomerase FklB/serine/alanine/glycine/cycloserine:H(+)symporter
55	3	4	1077661	T→C	K408E (AAA→GAA)	putA ←	fused DNA‑binding transcriptional repressor/proline dehydrogenase/1‑pyrroline‑5‑carboxylate dehydrogenase PutA
55	3	4	1079918	T→C	V205A (GTC→GCC)	putP →	proline:Na(+) symporter
55	3	4	1281311	G→A	G483D (GGT→GAT)	narG →	nitrate reductase A subunit alpha
55	3	4	1915475	Δ1 bp	coding (60/699 nt)	proQ ←	RNA chaperone ProQ
55	3	4	2859095	C→A	S668* (TCA→TAA)	mutS →	DNA mismatch repair protein MutS
55	3	4	4185059	A→G	E1272G (GAG→GGG)	rpoB →	RNA polymerase subunit beta
55	3	5	33572	G→A	G919D (GGC→GAC)	carB →	carbamoyl phosphate synthetase subunit beta
55	3	5	1463998	C→T	Q154* (CAG→TAG)	paaX →	DNA‑binding transcriptional repressor PaaX
55	3	5	1779798	G→T	G61V (GGC→GTC)	ydiQ →	putative electron transfer flavoprotein subunit YdiQ
55	3	5	2098279	A→G	V8A (GTT→GCT)	wzzB ←	regulator of length of O‑antigen component of lipopolysaccharide chains
55	3	5	2391253	G→T	L85I (CTC→ATC)	nuoN ←	NADH:quinone oxidoreductase subunit N
55	3	5	2418895	G→A	G94G (GGC→GGT)	yfcD ←	putative Nudix hydrolase
55	3	5	2859095	C→A	S668* (TCA→TAA)	mutS →	DNA mismatch repair protein MutS
55	3	5	3271274	C→T	G166D (GGT→GAT)	garK ←	glycerate 2‑kinase 1
55	3	5	3760266	T→C	K328K (AAA→AAG)	selA ←	selenocysteine synthase
55	3	5	4161245	C→T	A60V (GCG→GTG)	fabR →	DNA‑binding transcriptional repressor FabR
55	3	5	4185059	A→G	E1272G (GAG→GGG)	rpoB →	RNA polymerase subunit beta
55	3	5	4429737	A→G	intergenic (+182/‑127)	fklB → / → cycA	FKBP‑type peptidyl‑prolyl cis‑trans isomerase FklB/serine/alanine/glycine/cycloserine:H(+)symporter
55	3	6	868422	(C)8→7	coding (903/1872 nt)	gsiA →	glutathione ABC transporter ATP binding subunit GsiA
55	3	6	1078642	A→G	F81L (TTT→CTT)	putA ←	fused DNA‑binding transcriptional repressor/proline dehydrogenase/1‑pyrroline‑5‑carboxylate dehydrogenase PutA
55	3	6	1553911	G→A	intergenic (‑73/+61)	adhP ← / ← maeA	ethanol dehydrogenase/alcohol dehydrogenase/malate dehydrogenase, NAD‑requiring
55	3	6	2859095	C→A	S668* (TCA→TAA)	mutS →	DNA mismatch repair protein MutS
55	3	6	4185059	A→G	E1272G (GAG→GGG)	rpoB →	RNA polymerase subunit beta
55	3	7	130925	C→T	W112* (TGG→TGA)	yacH ←	DUF3300 domain‑containing protein YacH
55	3	7	655471	A→G	C166C (TGT→TGC)	dcuC ←	anaerobic C4‑dicarboxylate transporter DcuC
55	3	7	988741	G→A	A82V (GCG→GTG)	asnS ←	asparagine‑‑tRNA ligase
55	3	7	1010934	A→G	D324G (GAC→GGC)	uup →	ATP‑binding protein with possible role in replication
55	3	7	1076260	C→T	G875S (GGT→AGT)	putA ←	fused DNA‑binding transcriptional repressor/proline dehydrogenase/1‑pyrroline‑5‑carboxylate dehydrogenase PutA
55	3	7	1079917	G→A	V205I (GTC→ATC)	putP →	proline:Na(+) symporter
55	3	7	1699147	C→T	V12I (GTT→ATT)	malI ←	DNA‑binding transcriptional repressor MalI
55	3	7	1915528	T→C	N3D (AAT→GAT)	proQ ←	RNA chaperone ProQ
55	3	7	2859095	C→A	S668* (TCA→TAA)	mutS →	DNA mismatch repair protein MutS
55	3	7	3259915	G→A	L66L (CTG→TTG)	tdcF ←	putative enamine/imine deaminase
55	3	7	3525520	G→A	intergenic (+97/+69)	mrcA → / ← nudE	peptidoglycan glycosyltransferase/peptidoglycan DD‑transpeptidase MrcA/ADP‑sugar diphosphatase NudE
55	3	7	3730061	C→T	P235P (CCG→CCA)	xylA ←	xylose isomerase
55	3	7	3942058	G→A	noncoding (251/1542 nt)	rrsC →	16S ribosomal RNA
55	3	7	4050461	T→C	Y102C (TAC→TGC)	yihA ←	GTP‑binding protein YihA
55	3	7	4185059	A→G	E1272G (GAG→GGG)	rpoB →	RNA polymerase subunit beta
55	3	7	4429308	T→C	V125A (GTT→GCT)	fklB →	FKBP‑type peptidyl‑prolyl cis‑trans isomerase FklB
55	3	8	33572	G→A	G919D (GGC→GAC)	carB →	carbamoyl phosphate synthetase subunit beta
55	3	8	1126137	Δ1 bp	coding (576/585 nt)	rimJ →	ribosomal‑protein‑S5‑alanine N‑acetyltransferase
55	3	8	1463998	C→T	Q154* (CAG→TAG)	paaX →	DNA‑binding transcriptional repressor PaaX
55	3	8	2098279	A→G	V8A (GTT→GCT)	wzzB ←	regulator of length of O‑antigen component of lipopolysaccharide chains
55	3	8	2859095	C→A	S668* (TCA→TAA)	mutS →	DNA mismatch repair protein MutS
55	3	8	3271274	C→T	G166D (GGT→GAT)	garK ←	glycerate 2‑kinase 1
55	3	8	3760266	T→C	K328K (AAA→AAG)	selA ←	selenocysteine synthase
55	3	8	4158250	C→A	intergenic (+27/+35)	argH → / ← oxyS	argininosuccinate lyase/small regulatory RNA OxyS
55	3	8	4161245	C→T	A60V (GCG→GTG)	fabR →	DNA‑binding transcriptional repressor FabR
55	3	8	4185059	A→G	E1272G (GAG→GGG)	rpoB →	RNA polymerase subunit beta
55	3	8	4429737	A→G	intergenic (+182/‑127)	fklB → / → cycA	FKBP‑type peptidyl‑prolyl cis‑trans isomerase FklB/serine/alanine/glycine/cycloserine:H(+)symporter
55	3	9	33572	G→A	G919D (GGC→GAC)	carB →	carbamoyl phosphate synthetase subunit beta
55	3	9	1463998	C→T	Q154* (CAG→TAG)	paaX →	DNA‑binding transcriptional repressor PaaX
55	3	9	2098279	A→G	V8A (GTT→GCT)	wzzB ←	regulator of length of O‑antigen component of lipopolysaccharide chains
55	3	9	2391253	G→T	L85I (CTC→ATC)	nuoN ←	NADH:quinone oxidoreductase subunit N
55	3	9	2462889	(C)9→10	intergenic (+243/‑123)	fadL → / → yfdF	long‑chain fatty acid outer membrane channel/bacteriophage T2 receptor/protein YfdF
55	3	9	2859095	C→A	S668* (TCA→TAA)	mutS →	DNA mismatch repair protein MutS
55	3	9	3271274	C→T	G166D (GGT→GAT)	garK ←	glycerate 2‑kinase 1
55	3	9	3577899	A→G	G276G (GGT→GGC)	gntR ←	DNA‑binding transcriptional repressor GntR
55	3	9	3760266	T→C	K328K (AAA→AAG)	selA ←	selenocysteine synthase
55	3	9	4161245	C→T	A60V (GCG→GTG)	fabR →	DNA‑binding transcriptional repressor FabR
55	3	9	4185059	A→G	E1272G (GAG→GGG)	rpoB →	RNA polymerase subunit beta
55	3	9	4429737	A→G	intergenic (+182/‑127)	fklB → / → cycA	FKBP‑type peptidyl‑prolyl cis‑trans isomerase FklB/serine/alanine/glycine/cycloserine:H(+)symporter
55	3	9	4561864	(C)6→7	coding (812/1179 nt)	yjiJ ←	putative transporter YjiJ
55	3	10	1077661	T→C	K408E (AAA→GAA)	putA ←	fused DNA‑binding transcriptional repressor/proline dehydrogenase/1‑pyrroline‑5‑carboxylate dehydrogenase PutA
55	3	10	1079918	T→C	V205A (GTC→GCC)	putP →	proline:Na(+) symporter
55	3	10	1915332	C→T	W68* (TGG→TAG)	proQ ←	RNA chaperone ProQ
55	3	10	2564427	(T)6→7	intergenic (+55/‑96)	yffR → / → yffS	CPZ‑55 prophage; uncharacterized protein YffR/CPZ‑55 prophage; uncharacterized protein YffS
55	3	10	2859095	C→A	S668* (TCA→TAA)	mutS →	DNA mismatch repair protein MutS
55	3	10	3728118	(C)8→10	coding (1254/1455 nt)	xylB ←	xylulokinase
55	3	10	4185059	A→G	E1272G (GAG→GGG)	rpoB →	RNA polymerase subunit beta
62	3	1	199080	G→A	G385S (GGT→AGT)	bamA →	outer membrane protein assembly factor BamA
62	3	1	380022	(G)10→9	intergenic (‑141/+47)	frmR ← / ← yaiO	DNA‑binding transcriptional repressor FrmR/outer membrane protein YaiO
62	3	1	647378	G→A	R44R (CGC→CGT)	citG ←	triphosphoribosyl‑dephospho‑CoA synthase
62	3	1	655471	A→G	C166C (TGT→TGC)	dcuC ←	anaerobic C4‑dicarboxylate transporter DcuC
62	3	1	988741	G→A	A82V (GCG→GTG)	asnS ←	asparagine‑‑tRNA ligase
62	3	1	1010934	A→G	D324G (GAC→GGC)	uup →	ATP‑binding protein with possible role in replication
62	3	1	1076260	C→T	G875S (GGT→AGT)	putA ←	fused DNA‑binding transcriptional repressor/proline dehydrogenase/1‑pyrroline‑5‑carboxylate dehydrogenase PutA
62	3	1	1079917	G→A	V205I (GTC→ATC)	putP →	proline:Na(+) symporter
62	3	1	1699147	C→T	V12I (GTT→ATT)	malI ←	DNA‑binding transcriptional repressor MalI
62	3	1	1915363	G→A	R58* (CGA→TGA)	proQ ←	RNA chaperone ProQ
62	3	1	2859095	C→A	S668* (TCA→TAA)	mutS →	DNA mismatch repair protein MutS
62	3	1	3525520	G→A	intergenic (+97/+69)	mrcA → / ← nudE	peptidoglycan glycosyltransferase/peptidoglycan DD‑transpeptidase MrcA/ADP‑sugar diphosphatase NudE
62	3	1	3730061	C→T	P235P (CCG→CCA)	xylA ←	xylose isomerase
62	3	1	3942058	G→A	noncoding (251/1542 nt)	rrsC →	16S ribosomal RNA
62	3	1	4155664	C→A	L222I (CTC→ATC)	argC →	N‑acetylglutamylphosphate reductase
62	3	1	4185059	A→G	E1272G (GAG→GGG)	rpoB →	RNA polymerase subunit beta
62	3	1	4429308	T→C	V125A (GTT→GCT)	fklB →	FKBP‑type peptidyl‑prolyl cis‑trans isomerase FklB
62	3	2	655471	A→G	C166C (TGT→TGC)	dcuC ←	anaerobic C4‑dicarboxylate transporter DcuC
62	3	2	988741	G→A	A82V (GCG→GTG)	asnS ←	asparagine‑‑tRNA ligase
62	3	2	1003489	C→T	G17G (GGC→GGT)	ycbV →	putative fimbrial protein YcbV
62	3	2	1010934	A→G	D324G (GAC→GGC)	uup →	ATP‑binding protein with possible role in replication
62	3	2	1076260	C→T	G875S (GGT→AGT)	putA ←	fused DNA‑binding transcriptional repressor/proline dehydrogenase/1‑pyrroline‑5‑carboxylate dehydrogenase PutA
62	3	2	1079917	G→A	V205I (GTC→ATC)	putP →	proline:Na(+) symporter
62	3	2	1699147	C→T	V12I (GTT→ATT)	malI ←	DNA‑binding transcriptional repressor MalI
62	3	2	1782142	(A)6→7	coding (748/1290 nt)	ydiS →	putative oxidoreductase with FAD/NAD(P)‑binding domain
62	3	2	1915331	C→T	W68* (TGG→TGA)	proQ ←	RNA chaperone ProQ
62	3	2	2859095	C→A	S668* (TCA→TAA)	mutS →	DNA mismatch repair protein MutS
62	3	2	3259915	G→A	L66L (CTG→TTG)	tdcF ←	putative enamine/imine deaminase
62	3	2	3399980	A→G	intergenic (‑2/+64)	mreC ← / ← mreB	cell shape determining protein MreC/dynamic cytoskeletal protein MreB
62	3	2	3525520	G→A	intergenic (+97/+69)	mrcA → / ← nudE	peptidoglycan glycosyltransferase/peptidoglycan DD‑transpeptidase MrcA/ADP‑sugar diphosphatase NudE
62	3	2	3730061	C→T	P235P (CCG→CCA)	xylA ←	xylose isomerase
62	3	2	3942058	G→A	noncoding (251/1542 nt)	rrsC →	16S ribosomal RNA
62	3	2	4185059	A→G	E1272G (GAG→GGG)	rpoB →	RNA polymerase subunit beta
62	3	2	4429308	T→C	V125A (GTT→GCT)	fklB →	FKBP‑type peptidyl‑prolyl cis‑trans isomerase FklB
62	3	3	106802	T→A	A82A (GCT→GCA)	lpxC →	UDP‑3‑O‑acyl‑N‑acetylglucosamine deacetylase
62	3	3	689074	A→C	intergenic (‑61/+269)	insH‑3 ← / ← lnt	IS5 transposase and trans‑activator/apolipoprotein N‑acyltransferase
62	3	3	1464205	IS150 (–) +3 bp	coding (667‑669/951 nt)	paaX →	DNA‑binding transcriptional repressor PaaX
62	3	3	3707549	A→T	Y53N (TAT→AAT)	dppA ←	dipeptide ABC transporter periplasmic binding protein
62	3	3	4185059	A→G	E1272G (GAG→GGG)	rpoB →	RNA polymerase subunit beta
62	3	4	199080	G→A	G385S (GGT→AGT)	bamA →	outer membrane protein assembly factor BamA
62	3	4	647378	G→A	R44R (CGC→CGT)	citG ←	triphosphoribosyl‑dephospho‑CoA synthase
62	3	4	655471	A→G	C166C (TGT→TGC)	dcuC ←	anaerobic C4‑dicarboxylate transporter DcuC
62	3	4	988741	G→A	A82V (GCG→GTG)	asnS ←	asparagine‑‑tRNA ligase
62	3	4	1010934	A→G	D324G (GAC→GGC)	uup →	ATP‑binding protein with possible role in replication
62	3	4	1076260	C→T	G875S (GGT→AGT)	putA ←	fused DNA‑binding transcriptional repressor/proline dehydrogenase/1‑pyrroline‑5‑carboxylate dehydrogenase PutA
62	3	4	1079917	G→A	V205I (GTC→ATC)	putP →	proline:Na(+) symporter
62	3	4	1699147	C→T	V12I (GTT→ATT)	malI ←	DNA‑binding transcriptional repressor MalI
62	3	4	1915363	G→A	R58* (CGA→TGA)	proQ ←	RNA chaperone ProQ
62	3	4	2859095	C→A	S668* (TCA→TAA)	mutS →	DNA mismatch repair protein MutS
62	3	4	3259915	G→A	L66L (CTG→TTG)	tdcF ←	putative enamine/imine deaminase
62	3	4	3525520	G→A	intergenic (+97/+69)	mrcA → / ← nudE	peptidoglycan glycosyltransferase/peptidoglycan DD‑transpeptidase MrcA/ADP‑sugar diphosphatase NudE
62	3	4	3730061	C→T	P235P (CCG→CCA)	xylA ←	xylose isomerase
62	3	4	3942058	G→A	noncoding (251/1542 nt)	rrsC →	16S ribosomal RNA
62	3	4	4155664	C→A	L222I (CTC→ATC)	argC →	N‑acetylglutamylphosphate reductase
62	3	4	4185059	A→G	E1272G (GAG→GGG)	rpoB →	RNA polymerase subunit beta
62	3	4	4429308	T→C	V125A (GTT→GCT)	fklB →	FKBP‑type peptidyl‑prolyl cis‑trans isomerase FklB
62	3	5	177258	C→A	G123C (GGC→TGC)	yadS ←	conserved inner membrane protein YadS
62	3	5	380022	(G)10→9	intergenic (‑141/+47)	frmR ← / ← yaiO	DNA‑binding transcriptional repressor FrmR/outer membrane protein YaiO
62	3	5	1301096	A→G	intergenic (+549/‑86)	insH21 → / → oppA	IS5 transposase and trans‑activator/oligopeptide ABC transporter periplasmic binding protein
62	3	5	1913909	A→G	V303A (GTG→GCG)	prc ←	tail‑specific protease
62	3	5	2859095	C→A	S668* (TCA→TAA)	mutS →	DNA mismatch repair protein MutS
62	3	5	3151985	T→C	intergenic (‑1/‑251)	exbB ← / → metC	Ton complex subunit ExbB/cystathionine beta‑lyase/L‑cysteine desulfhydrase
62	3	5	3707284	T→G	E141A (GAA→GCA)	dppA ←	dipeptide ABC transporter periplasmic binding protein
62	3	5	3988176	G→A	H297H (CAC→CAT)	hemX ←	PF04375 family protein HemX
62	3	5	4118048	A→G	F15L (TTC→CTC)	glpF ←	glycerol facilitator
62	3	5	4185059	A→G	E1272G (GAG→GGG)	rpoB →	RNA polymerase subunit beta
62	3	5	4361448	(A)8→7	coding (487/1539 nt)	cadC ←	DNA‑binding transcriptional activator CadC
62	3	5	4605045	C→T	V207I (GTT→ATT)	fhuF ←	hydroxamate siderophore iron reductase
62	3	6	33572	G→A	G919D (GGC→GAC)	carB →	carbamoyl phosphate synthetase subunit beta
62	3	6	1463998	C→T	Q154* (CAG→TAG)	paaX →	DNA‑binding transcriptional repressor PaaX
62	3	6	1915359	Δ1 bp	coding (176/699 nt)	proQ ←	RNA chaperone ProQ
62	3	6	2098279	A→G	V8A (GTT→GCT)	wzzB ←	regulator of length of O‑antigen component of lipopolysaccharide chains
62	3	6	2391253	G→T	L85I (CTC→ATC)	nuoN ←	NADH:quinone oxidoreductase subunit N
62	3	6	2859095	C→A	S668* (TCA→TAA)	mutS →	DNA mismatch repair protein MutS
62	3	6	3271274	C→T	G166D (GGT→GAT)	garK ←	glycerate 2‑kinase 1
62	3	6	3760266	T→C	K328K (AAA→AAG)	selA ←	selenocysteine synthase
62	3	6	4161245	C→T	A60V (GCG→GTG)	fabR →	DNA‑binding transcriptional repressor FabR
62	3	6	4185059	A→G	E1272G (GAG→GGG)	rpoB →	RNA polymerase subunit beta
62	3	6	4429737	A→G	intergenic (+182/‑127)	fklB → / → cycA	FKBP‑type peptidyl‑prolyl cis‑trans isomerase FklB/serine/alanine/glycine/cycloserine:H(+)symporter
62	3	7	33572	G→A	G919D (GGC→GAC)	carB →	carbamoyl phosphate synthetase subunit beta
62	3	7	1125648	G→A	W29* (TGG→TGA)	rimJ →	ribosomal‑protein‑S5‑alanine N‑acetyltransferase
62	3	7	1463998	C→T	Q154* (CAG→TAG)	paaX →	DNA‑binding transcriptional repressor PaaX
62	3	7	2098279	A→G	V8A (GTT→GCT)	wzzB ←	regulator of length of O‑antigen component of lipopolysaccharide chains
62	3	7	2391253	G→T	L85I (CTC→ATC)	nuoN ←	NADH:quinone oxidoreductase subunit N
62	3	7	2859095	C→A	S668* (TCA→TAA)	mutS →	DNA mismatch repair protein MutS
62	3	7	3271274	C→T	G166D (GGT→GAT)	garK ←	glycerate 2‑kinase 1
62	3	7	3321271	IS2 (+) +5 bp	coding (339‑343/1626 nt)	yhbX ←	putative hydrolase, inner membrane
62	3	7	3760266	T→C	K328K (AAA→AAG)	selA ←	selenocysteine synthase
62	3	7	4161245	C→T	A60V (GCG→GTG)	fabR →	DNA‑binding transcriptional repressor FabR
62	3	7	4185059	A→G	E1272G (GAG→GGG)	rpoB →	RNA polymerase subunit beta
62	3	8	33572	G→A	G919D (GGC→GAC)	carB →	carbamoyl phosphate synthetase subunit beta
62	3	8	1125788	Δ1 bp	coding (227/585 nt)	rimJ →	ribosomal‑protein‑S5‑alanine N‑acetyltransferase
62	3	8	1463998	C→T	Q154* (CAG→TAG)	paaX →	DNA‑binding transcriptional repressor PaaX
62	3	8	2098279	A→G	V8A (GTT→GCT)	wzzB ←	regulator of length of O‑antigen component of lipopolysaccharide chains
62	3	8	2633857	(T)5→4	coding (214/1467 nt)	guaB ←	inosine 5'‑monophosphate dehydrogenase
62	3	8	2859095	C→A	S668* (TCA→TAA)	mutS →	DNA mismatch repair protein MutS
62	3	8	3271274	C→T	G166D (GGT→GAT)	garK ←	glycerate 2‑kinase 1
62	3	8	3760266	T→C	K328K (AAA→AAG)	selA ←	selenocysteine synthase
62	3	8	3966742	G→A	R109H (CGC→CAC)	rho →	transcription termination factor Rho
62	3	8	4161245	C→T	A60V (GCG→GTG)	fabR →	DNA‑binding transcriptional repressor FabR
62	3	8	4185059	A→G	E1272G (GAG→GGG)	rpoB →	RNA polymerase subunit beta
62	3	8	4429737	A→G	intergenic (+182/‑127)	fklB → / → cycA	FKBP‑type peptidyl‑prolyl cis‑trans isomerase FklB/serine/alanine/glycine/cycloserine:H(+)symporter
62	3	9	189491	T→G	K6Q (AAG→CAG)	map ←	methionine aminopeptidase
62	3	9	199080	G→A	G385S (GGT→AGT)	bamA →	outer membrane protein assembly factor BamA
62	3	9	647378	G→A	R44R (CGC→CGT)	citG ←	triphosphoribosyl‑dephospho‑CoA synthase
62	3	9	655471	A→G	C166C (TGT→TGC)	dcuC ←	anaerobic C4‑dicarboxylate transporter DcuC
62	3	9	988741	G→A	A82V (GCG→GTG)	asnS ←	asparagine‑‑tRNA ligase
62	3	9	1010934	A→G	D324G (GAC→GGC)	uup →	ATP‑binding protein with possible role in replication
62	3	9	1076260	C→T	G875S (GGT→AGT)	putA ←	fused DNA‑binding transcriptional repressor/proline dehydrogenase/1‑pyrroline‑5‑carboxylate dehydrogenase PutA
62	3	9	1079917	G→A	V205I (GTC→ATC)	putP →	proline:Na(+) symporter
62	3	9	1699147	C→T	V12I (GTT→ATT)	malI ←	DNA‑binding transcriptional repressor MalI
62	3	9	1915363	G→A	R58* (CGA→TGA)	proQ ←	RNA chaperone ProQ
62	3	9	2859095	C→A	S668* (TCA→TAA)	mutS →	DNA mismatch repair protein MutS
62	3	9	3259915	G→A	L66L (CTG→TTG)	tdcF ←	putative enamine/imine deaminase
62	3	9	3525520	G→A	intergenic (+97/+69)	mrcA → / ← nudE	peptidoglycan glycosyltransferase/peptidoglycan DD‑transpeptidase MrcA/ADP‑sugar diphosphatase NudE
62	3	9	3730061	C→T	P235P (CCG→CCA)	xylA ←	xylose isomerase
62	3	9	3942058	G→A	noncoding (251/1542 nt)	rrsC →	16S ribosomal RNA
62	3	9	4155664	C→A	L222I (CTC→ATC)	argC →	N‑acetylglutamylphosphate reductase
62	3	9	4185059	A→G	E1272G (GAG→GGG)	rpoB →	RNA polymerase subunit beta
62	3	9	4429308	T→C	V125A (GTT→GCT)	fklB →	FKBP‑type peptidyl‑prolyl cis‑trans isomerase FklB
62	3	10	34069	C→A	intergenic (+31/‑231)	carB → / → caiF	carbamoyl phosphate synthetase subunit beta/DNA‑binding transcriptional activator CaiF
62	3	10	61322	T→C	N648S (AAC→AGC)	rapA ←	RNA polymerase‑binding ATPase and RNAP recycling factor
62	3	10	63404	G→A	intergenic (‑140/+25)	rapA ← / ← polB	RNA polymerase‑binding ATPase and RNAP recycling factor/DNA polymerase II
62	3	10	94924	C→A	A92E (GCA→GAA)	murF →	D‑alanyl‑D‑alanine‑adding enzyme
62	3	10	95541	G→A	A298T (GCA→ACA)	murF →	D‑alanyl‑D‑alanine‑adding enzyme
62	3	10	99228	C→A	L276I (CTT→ATT)	ftsW →	putative lipid II flippase FtsW
62	3	10	99284	G→A	A294A (GCG→GCA)	ftsW →	putative lipid II flippase FtsW
62	3	10	116933	C→A	R56L (CGC→CTC)	hofB ←	T2SSE family protein
62	3	10	144941	C→A	P122Q (CCG→CAG)	yadI →	putative PTS enzyme IIA component YadI
62	3	10	208379	C→A	A1085D (GCT→GAT)	dnaE →	DNA polymerase III subunit alpha
62	3	10	462862	T→C	G316G (GGT→GGC)	ppiD →	periplasmic folding chaperone
62	3	10	473593	T→A	F210I (TTC→ATC)	amtB →	ammonia/ammonium transporter
62	3	10	498394	C→T	L114F (CTC→TTC)	hemH →	ferrochelatase
62	3	10	571304	IS3 (–) +3 bp	coding (412‑414/552 nt)	ybcL →	DLP12 prophage; periplasmic protein YbcL
62	3	10	577301	C→A	intergenic (‑476/‑97)	nmpC ← / → essD	DLP12 prophage; putative outer membrane porin NmpC/DLP12 prophage; putative phage lysis protein
62	3	10	612479	G→A	H6Y (CAT→TAT)	fepA ←	ferric enterobactin outer membrane transporter
62	3	10	619185	C→A	A311E (GCA→GAA)	fepE →	polysaccharide co‑polymerase family protein FepE
62	3	10	640014	A→G	T88A (ACC→GCC)	ahpF →	alkyl hydroperoxide reductase, AhpF component
62	3	10	651726	C→A	R44L (CGC→CTC)	citC ←	citrate lyase synthetase
62	3	10	742095	T→C	A154A (GCA→GCG)	dtpD ←	dipeptide:H(+) symporter DtpD
62	3	10	770907	C→A	intergenic (+296/‑551)	mngB → / → cydA	alpha‑mannosidase/cytochrome bd‑I ubiquinol oxidase subunit I
62	3	10	840729	G→A	T268I (ACC→ATC)	fiu ←	putative iron siderophore outer membrane transporter
62	3	10	943421	C→A	T3N (ACC→AAC)	dmsB →	dimethyl sulfoxide reductase subunit B
62	3	10	1078339	C→T	D182N (GAC→AAC)	putA ←	fused DNA‑binding transcriptional repressor/proline dehydrogenase/1‑pyrroline‑5‑carboxylate dehydrogenase PutA
62	3	10	1079482	C→A	L60M (CTG→ATG)	putP →	proline:Na(+) symporter
62	3	10	1114801	G→A	I230I (ATC→ATT)	mdtG ←	efflux pump MdtG
62	3	10	1253266	G→A	T896I (ACC→ATC)	ycgV ←	putative autotransporter adhesin YcgV
62	3	10	1339430	A→T	Q34L (CAA→CTA)	pgpB →	phosphatidylglycerophosphatase B
62	3	10	1341785	C→A	intergenic (+58/‑136)	lapB → / → pyrF	lipopolysaccharide assembly protein B/orotidine‑5'‑phosphate decarboxylase
62	3	10	1426118	G→A	intergenic (+138/‑336)	ydaY → / → ynaA	Rac prophage; putative uncharacterized protein YdaY/Rac prophage; putative prophage tail length tape measure domain‑containing protein YnaA
62	3	10	1466054	T→C	pseudogene (663/2518 nt)	ydbA →	putative outer membrane protein, N‑terminal fragment
62	3	10	1526177	T→C	intergenic (‑197/‑70)	ansP ← / → yncG	L‑asparagine transporter/putative glutathione S‑transferase YncG
62	3	10	1594256	(C)8→7	pseudogene (3831/5422 nt)	yneO ←	AIDA‑I family autotransporter YneO
62	3	10	1646072	G→A	G59D (GGT→GAT)	ydfV →	Qin prophage; protein YdfV
62	3	10	1683195	A→T	D105V (GAT→GTT)	rstB →	sensory histidine kinase RstB
62	3	10	1770503	C→T	intergenic (+27/‑112)	rprA → / → ydiL	small regulatory RNA RprA/DUF1870 domain‑containing protein YdiL
62	3	10	1915231	G→A	Q102* (CAG→TAG)	proQ ←	RNA chaperone ProQ
62	3	10	2019581	G→A	intergenic (+68/‑37)	fliK → / → fliL	flagellar hook‑length control protein/flagellar protein FliL
62	3	10	2207634	C→T	A647V (GCA→GTA)	yehM →	putative YehN
62	3	10	2223745	C→T	R521C (CGC→TGC)	dld →	D‑lactate dehydrogenase
62	3	10	2257573	A→G	I265I (ATT→ATC)	psuG ←	pseudouridine‑5'‑phosphate glycosidase
62	3	10	2434754	C→T	intergenic (‑13/+70)	dedA ← / ← truA	DedA family protein DedA/tRNA pseudouridine(38‑40) synthase
62	3	10	2472462	C→T	R140R (CGG→CGA)	yfdN ←	CPS‑53 (KpLE1) prophage; protein YzyA
62	3	10	2580078	C→T	T148I (ACC→ATC)	tktB →	transketolase 2
62	3	10	2601582	A→C	T128P (ACA→CCA)	hyfA →	hydrogenase 4 component A
62	3	10	2859095	C→A	S668* (TCA→TAA)	mutS →	DNA mismatch repair protein MutS
62	3	10	3218030	C→A	Q349H (CAG→CAT)	aer ←	aerotaxis sensor receptor, flavoprotein
62	3	10	3221687	G→A	E74E (GAG→GAA)	ebgR →	DNA‑binding transcriptional repressor EbgR
62	3	10	3291876	C→T	T179I (ACC→ATC)	yraK →	putative fimbrial adhesin YraK
62	3	10	3418096	C→T	P1022S (CCG→TCG)	acrF →	multidrug efflux pump RND permease AcrF
62	3	10	3505997	G→A	S8S (AGC→AGT)	yhfS ←	putative aminotransferase YhfS
62	3	10	3809425	G→A	V296I (GTC→ATC)	waaA →	KDO transferase
62	3	10	3949140	G→A	A277V (GCG→GTG)	yifB ←	putative magnesium chelatase YifB
62	3	10	4033568	A→G	I142V (ATC→GTC)	trkH →	K(+) transporter TrkH
62	3	10	4117506	Δ1 bp	coding (585/846 nt)	glpF ←	glycerol facilitator
62	3	10	4184355	C→T	T1037T (ACC→ACT)	rpoB →	RNA polymerase subunit beta
62	3	10	4185059	A→G	E1272G (GAG→GGG)	rpoB →	RNA polymerase subunit beta
62	3	10	4419546	T→A	E27V (GAA→GTA)	ulaG ←	L‑ascorbate‑6‑phosphate lactonase
62	3	10	4525545	G→A	R87W (CGG→TGG)	yjhI ←	KpLE2 phage‑like element; putative DNA‑binding transcriptional regulator YjhI
62	3	10	4538560	G→A	A69V (GCA→GTA)	nanM ←	N‑acetylneuraminate mutarotase
121	3	1	33572	G→A	G919D (GGC→GAC)	carB →	carbamoyl phosphate synthetase subunit beta
121	3	1	1125903	(A)5→4	coding (342/585 nt)	rimJ →	ribosomal‑protein‑S5‑alanine N‑acetyltransferase
121	3	1	1463998	C→T	Q154* (CAG→TAG)	paaX →	DNA‑binding transcriptional repressor PaaX
121	3	1	1490484	(T)5→6	pseudogene (230/1001 nt)	gapC ←	glyceraldehyde‑3‑phosphate dehydrogenase
121	3	1	1938415	A→G	E256G (GAA→GGA)	pykA →	pyruvate kinase II
121	3	1	2098279	A→G	V8A (GTT→GCT)	wzzB ←	regulator of length of O‑antigen component of lipopolysaccharide chains
121	3	1	2349987	C→T	G342E (GGG→GAG)	glpQ ←	glycerophosphoryl diester phosphodiesterase
121	3	1	2391253	G→T	L85I (CTC→ATC)	nuoN ←	NADH:quinone oxidoreductase subunit N
121	3	1	2406248	C→T	V132I (GTC→ATC)	lrhA ←	DNA‑binding transcriptional dual regulator LrhA
121	3	1	2418895	G→A	G94G (GGC→GGT)	yfcD ←	putative Nudix hydrolase
121	3	1	2859095	C→A	S668* (TCA→TAA)	mutS →	DNA mismatch repair protein MutS
121	3	1	2966991	G→A	Q482* (CAG→TAG)	ptsP ←	phosphoenolpyruvate‑protein phosphotransferase PtsP
121	3	1	3271274	C→T	G166D (GGT→GAT)	garK ←	glycerate 2‑kinase 1
121	3	1	3756588	A→G	intergenic (‑77/+88)	aldB ← / ← yiaY	aldehyde dehydrogenase B/L‑threonine dehydrogenase
121	3	1	3760266	T→C	K328K (AAA→AAG)	selA ←	selenocysteine synthase
121	3	1	4161245	C→T	A60V (GCG→GTG)	fabR →	DNA‑binding transcriptional repressor FabR
121	3	1	4185059	A→G	E1272G (GAG→GGG)	rpoB →	RNA polymerase subunit beta
121	3	1	4429737	A→G	intergenic (+182/‑127)	fklB → / → cycA	FKBP‑type peptidyl‑prolyl cis‑trans isomerase FklB/serine/alanine/glycine/cycloserine:H(+)symporter
121	3	2	33572	G→A	G919D (GGC→GAC)	carB →	carbamoyl phosphate synthetase subunit beta
121	3	2	1125623	G→A	R21H (CGT→CAT)	rimJ →	ribosomal‑protein‑S5‑alanine N‑acetyltransferase
121	3	2	1364667	C→T	R146C (CGC→TGC)	puuB →	gamma‑glutamylputrescine oxidase
121	3	2	1463998	C→T	Q154* (CAG→TAG)	paaX →	DNA‑binding transcriptional repressor PaaX
121	3	2	1915471	Δ1 bp	coding (64/699 nt)	proQ ←	RNA chaperone ProQ
121	3	2	2098279	A→G	V8A (GTT→GCT)	wzzB ←	regulator of length of O‑antigen component of lipopolysaccharide chains
121	3	2	2799539	(G)5→4	coding (376/450 nt)	alaE →	L‑alanine exporter
121	3	2	2859095	C→A	S668* (TCA→TAA)	mutS →	DNA mismatch repair protein MutS
121	3	2	3271274	C→T	G166D (GGT→GAT)	garK ←	glycerate 2‑kinase 1
121	3	2	3760266	T→C	K328K (AAA→AAG)	selA ←	selenocysteine synthase
121	3	2	4161245	C→T	A60V (GCG→GTG)	fabR →	DNA‑binding transcriptional repressor FabR
121	3	2	4185059	A→G	E1272G (GAG→GGG)	rpoB →	RNA polymerase subunit beta
121	3	2	4429737	A→G	intergenic (+182/‑127)	fklB → / → cycA	FKBP‑type peptidyl‑prolyl cis‑trans isomerase FklB/serine/alanine/glycine/cycloserine:H(+)symporter
121	3	3	1263196	T→C	N102S (AAC→AGC)	lolB ←	outer membrane lipoprotein LolB
121	3	3	1881414	G→A	D132D (GAC→GAT)	dmlR ←	DNA‑binding transcriptional regulator DmlR
121	3	3	1915177	(T)6→7	coding (358/699 nt)	proQ ←	RNA chaperone ProQ
121	3	3	2046732	A→G	T599A (ACC→GCC)	yeeJ →	inverse autotransporter adhesin
121	3	3	2859095	C→A	S668* (TCA→TAA)	mutS →	DNA mismatch repair protein MutS
121	3	3	3239796	A→G	intergenic (+251/‑148)	alx → / → sstT	putative membrane‑bound redox modulator Alx/serine/threonine:Na(+) symporter
121	3	3	3240801	T→G	D286E (GAT→GAG)	sstT →	serine/threonine:Na(+) symporter
121	3	3	3365044	C→T	D746D (GAC→GAT)	yhcD →	putative fimbrial usher protein YhcD
121	3	3	3367613	IS2 (+) +5 bp	coding (688‑692/717 nt)	yhcF →	DUF1120 domain‑containing protein YhcF
121	3	3	3788505	G→A	M135I (ATG→ATA)	yibQ →	divergent polysaccharide deacetylase domain‑containing protein YibQ
121	3	3	3871606	A→T	I42N (ATT→AAT)	dgoT ←	putative D‑galactonate transporter
121	3	3	3883650	C→T	R27H (CGC→CAC)	dnaA ←	chromosomal replication initiator protein DnaA
121	3	3	4185059	A→G	E1272G (GAG→GGG)	rpoB →	RNA polymerase subunit beta
121	3	3	4386993	G→A	S793F (TCT→TTT)	mscM ←	miniconductance mechanosensitive channel MscM
121	3	4	1263196	T→C	N102S (AAC→AGC)	lolB ←	outer membrane lipoprotein LolB
121	3	4	1881414	G→A	D132D (GAC→GAT)	dmlR ←	DNA‑binding transcriptional regulator DmlR
121	3	4	1915177	(T)6→7	coding (358/699 nt)	proQ ←	RNA chaperone ProQ
121	3	4	2046732	A→G	T599A (ACC→GCC)	yeeJ →	inverse autotransporter adhesin
121	3	4	2859095	C→A	S668* (TCA→TAA)	mutS →	DNA mismatch repair protein MutS
121	3	4	3239796	A→G	intergenic (+251/‑148)	alx → / → sstT	putative membrane‑bound redox modulator Alx/serine/threonine:Na(+) symporter
121	3	4	3240217	A→G	T92A (ACC→GCC)	sstT →	serine/threonine:Na(+) symporter
121	3	4	3240801	T→G	D286E (GAT→GAG)	sstT →	serine/threonine:Na(+) symporter
121	3	4	3365044	C→T	D746D (GAC→GAT)	yhcD →	putative fimbrial usher protein YhcD
121	3	4	3367613	IS2 (+) +5 bp	coding (688‑692/717 nt)	yhcF →	DUF1120 domain‑containing protein YhcF
121	3	4	3536130	A→G	M152T (ATG→ACG)	ompR ←	DNA‑binding transcriptional dual regulator OmpR
121	3	4	3788505	G→A	M135I (ATG→ATA)	yibQ →	divergent polysaccharide deacetylase domain‑containing protein YibQ
121	3	4	3871606	A→T	I42N (ATT→AAT)	dgoT ←	putative D‑galactonate transporter
121	3	4	3883650	C→T	R27H (CGC→CAC)	dnaA ←	chromosomal replication initiator protein DnaA
121	3	4	4185059	A→G	E1272G (GAG→GGG)	rpoB →	RNA polymerase subunit beta
121	3	4	4386993	G→A	S793F (TCT→TTT)	mscM ←	miniconductance mechanosensitive channel MscM
121	3	5	106802	T→A	A82A (GCT→GCA)	lpxC →	UDP‑3‑O‑acyl‑N‑acetylglucosamine deacetylase
121	3	5	528915	IS2 (–) +5 bp	pseudogene (276‑280/491 nt)	ybbD →	putative uncharacterized protein YbbD
121	3	5	689074	A→C	intergenic (‑61/+269)	insH‑3 ← / ← lnt	IS5 transposase and trans‑activator/apolipoprotein N‑acyltransferase
121	3	5	1464205	IS150 (–) +3 bp	coding (667‑669/951 nt)	paaX →	DNA‑binding transcriptional repressor PaaX
121	3	5	1909485	IS2 (+) +5 bp	coding (611‑615/792 nt)	kdgR ←	DNA‑binding transcriptional repressor KdgR
121	3	5	1915332	C→T	W68* (TGG→TAG)	proQ ←	RNA chaperone ProQ
121	3	5	3707549	A→T	Y53N (TAT→AAT)	dppA ←	dipeptide ABC transporter periplasmic binding protein
121	3	5	4185059	A→G	E1272G (GAG→GGG)	rpoB →	RNA polymerase subunit beta
121	3	7	34069	C→A	intergenic (+31/‑231)	carB → / → caiF	carbamoyl phosphate synthetase subunit beta/DNA‑binding transcriptional activator CaiF
121	3	7	61322	T→C	N648S (AAC→AGC)	rapA ←	RNA polymerase‑binding ATPase and RNAP recycling factor
121	3	7	63404	G→A	intergenic (‑140/+25)	rapA ← / ← polB	RNA polymerase‑binding ATPase and RNAP recycling factor/DNA polymerase II
121	3	7	94924	C→A	A92E (GCA→GAA)	murF →	D‑alanyl‑D‑alanine‑adding enzyme
121	3	7	95541	G→A	A298T (GCA→ACA)	murF →	D‑alanyl‑D‑alanine‑adding enzyme
121	3	7	99228	C→A	L276I (CTT→ATT)	ftsW →	putative lipid II flippase FtsW
121	3	7	116933	C→A	R56L (CGC→CTC)	hofB ←	T2SSE family protein
121	3	7	140524	C→A	Q234H (CAG→CAT)	gcd ←	quinoprotein glucose dehydrogenase
121	3	7	144941	C→A	P122Q (CCG→CAG)	yadI →	putative PTS enzyme IIA component YadI
121	3	7	208379	C→A	A1085D (GCT→GAT)	dnaE →	DNA polymerase III subunit alpha
121	3	7	380022	(G)10→9	intergenic (‑141/+47)	frmR ← / ← yaiO	DNA‑binding transcriptional repressor FrmR/outer membrane protein YaiO
121	3	7	456176	C→T	G348G (GGC→GGT)	tig →	trigger factor
121	3	7	462862	T→C	G316G (GGT→GGC)	ppiD →	periplasmic folding chaperone
121	3	7	480546	T→C	I55V (ATT→GTT)	tomB ←	protein that modulates Hha toxicity
121	3	7	494839	C→A	N145K (AAC→AAA)	recR →	DNA repair protein RecR
121	3	7	498394	C→T	L114F (CTC→TTC)	hemH →	ferrochelatase
121	3	7	513196	G→A	A207A (GCG→GCA)	ybaT →	putative transporter YbaT
121	3	7	577301	C→A	intergenic (‑476/‑97)	nmpC ← / → essD	DLP12 prophage; putative outer membrane porin NmpC/DLP12 prophage; putative phage lysis protein
121	3	7	612479	G→A	H6Y (CAT→TAT)	fepA ←	ferric enterobactin outer membrane transporter
121	3	7	640014	A→G	T88A (ACC→GCC)	ahpF →	alkyl hydroperoxide reductase, AhpF component
121	3	7	651726	C→A	R44L (CGC→CTC)	citC ←	citrate lyase synthetase
121	3	7	705415	C→A	A491D (GCT→GAT)	nagE →	N‑acetylglucosamine specific PTS enzyme IIABC component
121	3	7	735099	A→C	pseudogene (880/1434 nt)	ybfO →	conserved protein, rhs‑like YbfO
121	3	7	735101	G→A	pseudogene (882/1434 nt)	ybfO →	conserved protein, rhs‑like YbfO
121	3	7	735131	G→A	pseudogene (912/1434 nt)	ybfO →	conserved protein, rhs‑like YbfO
121	3	7	738177	T→A	I29N (ATT→AAT)	ybfD →	H repeat‑associated putative transposase YbfD
121	3	7	770907	C→A	intergenic (+296/‑551)	mngB → / → cydA	alpha‑mannosidase/cytochrome bd‑I ubiquinol oxidase subunit I
121	3	7	809196	G→A	T21I (ACC→ATC)	bioA ←	adenosylmethionine‑8‑amino‑7‑oxononanoate aminotransferase
121	3	7	840729	G→A	T268I (ACC→ATC)	fiu ←	putative iron siderophore outer membrane transporter
121	3	7	943421	C→A	T3N (ACC→AAC)	dmsB →	dimethyl sulfoxide reductase subunit B
121	3	7	1078339	C→T	D182N (GAC→AAC)	putA ←	fused DNA‑binding transcriptional repressor/proline dehydrogenase/1‑pyrroline‑5‑carboxylate dehydrogenase PutA
121	3	7	1079482	C→A	L60M (CTG→ATG)	putP →	proline:Na(+) symporter
121	3	7	1114801	G→A	I230I (ATC→ATT)	mdtG ←	efflux pump MdtG
121	3	7	1234485	C→T	G78D (GGC→GAC)	nhaB ←	Na(+):H(+) antiporter NhaB
121	3	7	1253266	G→A	T896I (ACC→ATC)	ycgV ←	putative autotransporter adhesin YcgV
121	3	7	1275090	G→A	G436E (GGG→GAG)	ychO →	putative invasin YchO
121	3	7	1341785	C→A	intergenic (+58/‑136)	lapB → / → pyrF	lipopolysaccharide assembly protein B/orotidine‑5'‑phosphate decarboxylase
121	3	7	1426118	G→A	intergenic (+138/‑336)	ydaY → / → ynaA	Rac prophage; putative uncharacterized protein YdaY/Rac prophage; putative prophage tail length tape measure domain‑containing protein YnaA
121	3	7	1466054	T→C	pseudogene (663/2518 nt)	ydbA →	putative outer membrane protein, N‑terminal fragment
121	3	7	1514628	A→G	G266G (GGA→GGG)	ydcU →	putative ABC transporter membrane subunit YdcU
121	3	7	1594256	(C)8→9	pseudogene (3831/5422 nt)	yneO ←	AIDA‑I family autotransporter YneO
121	3	7	1625642	G→A	A580V (GCG→GTG)	dcp ←	peptidyl‑dipeptidase Dcp
121	3	7	1647390	A→T	F83I (TTC→ATC)	ydfX ←	Qin prophage; uncharacterized protein YdfX
121	3	7	1713389	C→T	Y207Y (TAC→TAT)	dtpA →	dipeptide/tripeptide:H(+) symporter DtpA
121	3	7	1915471	Δ1 bp	coding (64/699 nt)	proQ ←	RNA chaperone ProQ
121	3	7	1932145	C→T	A204A (GCG→GCA)	eda ←	KHG/KDPG aldolase
121	3	7	2019581	G→A	intergenic (+68/‑37)	fliK → / → fliL	flagellar hook‑length control protein/flagellar protein FliL
121	3	7	2025358	C→T	intergenic (‑45/‑153)	dsrA ← / → yedP	small regulatory RNA DsrA/putative mannosyl‑3‑phosphoglycerate phosphatase
121	3	7	2276170	G→T	G300W (GGG→TGG)	yejE →	putative oligopeptide ABC transporter membrane subunit YejE
121	3	7	2285265	G→T	S297I (AGC→ATC)	yejM →	putative cardiolipin transport protein
121	3	7	2350978	T→A	I12F (ATC→TTC)	glpQ ←	glycerophosphoryl diester phosphodiesterase
121	3	7	2351442	C→T	W311* (TGG→TGA)	glpT ←	sn‑glycerol 3‑phosphate:phosphate antiporter
121	3	7	2357008	A→T	P35P (CCA→CCT)	rpnE →	inactive recombination‑promoting nuclease‑like protein RpnE
121	3	7	2427589	G→A	T68I (ACC→ATC)	argT ←	lysine/arginine/ornithine ABC transporter periplasmic binding protein
121	3	7	2442691	(G)5→4	coding (928/2007 nt)	mnmC →	fused 5‑methylaminomethyl‑2‑thiouridine‑forming methyltransferase and FAD‑dependent demodification enzyme
121	3	7	2472462	C→T	R140R (CGG→CGA)	yfdN ←	CPS‑53 (KpLE1) prophage; protein YzyA
121	3	7	2525585	G→T	K153N (AAG→AAT)	yfeN →	conserved outer membrane protein YfeN
121	3	7	2784772	Δ1 bp	coding (240/483 nt)	ypjC ←	DUF5507 domain‑containing protein YpjC
121	3	7	2859095	C→A	S668* (TCA→TAA)	mutS →	DNA mismatch repair protein MutS
121	3	7	2881014	G→T	P12Q (CCA→CAA)	casD ←	type I‑E CRISPR system Cascade subunit CasD
121	3	7	2932652	A→G	L121P (CTG→CCG)	fucO ←	L‑1,2‑propanediol oxidoreductase
121	3	7	2944323	G→A	L329L (CTG→CTA)	csdA →	cysteine sulfinate desulfinase
121	3	7	2968268	(C)5→6	coding (167/2247 nt)	ptsP ←	phosphoenolpyruvate‑protein phosphotransferase PtsP
121	3	7	3218030	C→A	Q349H (CAG→CAT)	aer ←	aerotaxis sensor receptor, flavoprotein
121	3	7	3221687	G→A	E74E (GAG→GAA)	ebgR →	DNA‑binding transcriptional repressor EbgR
121	3	7	3347868	C→T	H252Y (CAC→TAC)	rapZ →	RNase adaptor protein
121	3	7	3414121	G→A	V86V (GTG→GTA)	acrE →	multidrug efflux pump membrane fusion lipoprotein AcrE
121	3	7	3434164	G→A	V159I (GTT→ATT)	def →	peptide deformylase
121	3	7	3486279	G→T	D54Y (GAC→TAC)	crp →	DNA‑binding transcriptional dual regulator CRP
121	3	7	3553485	C→T	T134I (ACT→ATT)	malT →	DNA‑binding transcriptional activator MalT
121	3	7	3670761	C→T	N390N (AAC→AAT)	treF →	cytoplasmic trehalase
121	3	7	3777858	C→A	L154M (CTG→ATG)	lldP →	lactate/glycolate:H(+) symporter LldP
121	3	7	3839395	G→A	A200V (GCG→GTG)	nlpA ←	lipoprotein‑28
121	3	7	3949140	G→A	A277V (GCG→GTG)	yifB ←	putative magnesium chelatase YifB
121	3	7	3999529	C→T	T516M (ACG→ATG)	uvrD →	ssDNA translocase and dsDNA helicase ‑ DNA helicase II
121	3	7	4031988	C→T	D276D (GAC→GAT)	pepQ →	Xaa‑Pro dipeptidase
121	3	7	4033568	A→G	I142V (ATC→GTC)	trkH →	K(+) transporter TrkH
121	3	7	4184355	C→T	T1037T (ACC→ACT)	rpoB →	RNA polymerase subunit beta
121	3	7	4185059	A→G	E1272G (GAG→GGG)	rpoB →	RNA polymerase subunit beta
121	3	7	4233774	C→A	P6Q (CCA→CAA)	pgi →	glucose‑6‑phosphate isomerase
121	3	7	4347717	G→A	A343V (GCC→GTC)	dcuB ←	anaerobic C4‑dicarboxylate transporter DcuB
121	3	7	4363282	T→C	E9E (GAA→GAG)	yjdC ←	putative DNA‑binding transcriptional regulator YjdC
121	3	7	4419546	T→A	E27V (GAA→GTA)	ulaG ←	L‑ascorbate‑6‑phosphate lactonase
121	3	7	4525545	G→A	R87W (CGG→TGG)	yjhI ←	KpLE2 phage‑like element; putative DNA‑binding transcriptional regulator YjhI
121	3	7	4538560	G→A	A69V (GCA→GTA)	nanM ←	N‑acetylneuraminate mutarotase
121	3	7	4559552	T→A	Q150L (CAG→CTG)	yjiG ←	Gate family protein YjiG
121	3	7	4578415	+A	coding (923/1380 nt)	mcrB ←	5‑methylcytosine‑specific restriction enzyme subunit McrB
121	3	8	380022	(G)10→9	intergenic (‑141/+47)	frmR ← / ← yaiO	DNA‑binding transcriptional repressor FrmR/outer membrane protein YaiO
121	3	8	1263196	T→C	N102S (AAC→AGC)	lolB ←	outer membrane lipoprotein LolB
121	3	8	1881414	G→A	D132D (GAC→GAT)	dmlR ←	DNA‑binding transcriptional regulator DmlR
121	3	8	1915177	(T)6→7	coding (358/699 nt)	proQ ←	RNA chaperone ProQ
121	3	8	2046732	A→G	T599A (ACC→GCC)	yeeJ →	inverse autotransporter adhesin
121	3	8	2713947	T→A	L351Q (CTG→CAG)	srmB →	ATP‑dependent RNA helicase SrmB
121	3	8	2859095	C→A	S668* (TCA→TAA)	mutS →	DNA mismatch repair protein MutS
121	3	8	3239796	A→G	intergenic (+251/‑148)	alx → / → sstT	putative membrane‑bound redox modulator Alx/serine/threonine:Na(+) symporter
121	3	8	3240217	A→G	T92A (ACC→GCC)	sstT →	serine/threonine:Na(+) symporter
121	3	8	3240801	T→G	D286E (GAT→GAG)	sstT →	serine/threonine:Na(+) symporter
121	3	8	3365044	C→T	D746D (GAC→GAT)	yhcD →	putative fimbrial usher protein YhcD
121	3	8	3367613	IS2 (+) +5 bp	coding (688‑692/717 nt)	yhcF →	DUF1120 domain‑containing protein YhcF
121	3	8	3536130	A→G	M152T (ATG→ACG)	ompR ←	DNA‑binding transcriptional dual regulator OmpR
121	3	8	3788505	G→A	M135I (ATG→ATA)	yibQ →	divergent polysaccharide deacetylase domain‑containing protein YibQ
121	3	8	3871606	A→T	I42N (ATT→AAT)	dgoT ←	putative D‑galactonate transporter
121	3	8	3883650	C→T	R27H (CGC→CAC)	dnaA ←	chromosomal replication initiator protein DnaA
121	3	8	4185059	A→G	E1272G (GAG→GGG)	rpoB →	RNA polymerase subunit beta
121	3	8	4386993	G→A	S793F (TCT→TTT)	mscM ←	miniconductance mechanosensitive channel MscM
121	3	9	106802	T→A	A82A (GCT→GCA)	lpxC →	UDP‑3‑O‑acyl‑N‑acetylglucosamine deacetylase
121	3	9	528915	IS2 (–) +5 bp	pseudogene (276‑280/491 nt)	ybbD →	putative uncharacterized protein YbbD
121	3	9	689074	A→C	intergenic (‑61/+269)	insH‑3 ← / ← lnt	IS5 transposase and trans‑activator/apolipoprotein N‑acyltransferase
121	3	9	1393457	IS186 (+) +5 bp	coding (231‑235/1614 nt)	mppA →	murein tripeptide ABC transporter periplasmic binding protein
121	3	9	1464205	IS150 (–) +3 bp	coding (667‑669/951 nt)	paaX →	DNA‑binding transcriptional repressor PaaX
121	3	9	1909485	IS2 (+) +5 bp	coding (611‑615/792 nt)	kdgR ←	DNA‑binding transcriptional repressor KdgR
121	3	9	3707549	A→T	Y53N (TAT→AAT)	dppA ←	dipeptide ABC transporter periplasmic binding protein
121	3	9	4185059	A→G	E1272G (GAG→GGG)	rpoB →	RNA polymerase subunit beta
121	3	10	106802	T→A	A82A (GCT→GCA)	lpxC →	UDP‑3‑O‑acyl‑N‑acetylglucosamine deacetylase
121	3	10	528915	IS2 (–) +5 bp	pseudogene (276‑280/491 nt)	ybbD →	putative uncharacterized protein YbbD
121	3	10	689074	A→C	intergenic (‑61/+269)	insH‑3 ← / ← lnt	IS5 transposase and trans‑activator/apolipoprotein N‑acyltransferase
121	3	10	1464205	IS150 (–) +3 bp	coding (667‑669/951 nt)	paaX →	DNA‑binding transcriptional repressor PaaX
121	3	10	1596367	IS2 (–) +5 bp	pseudogene (1716‑1720/5422 nt)	yneO ←	AIDA‑I family autotransporter YneO
121	3	10	1909485	IS2 (+) +5 bp	coding (611‑615/792 nt)	kdgR ←	DNA‑binding transcriptional repressor KdgR
121	3	10	1913925	A→C	W298G (TGG→GGG)	prc ←	tail‑specific protease
121	3	10	3707549	A→T	Y53N (TAT→AAT)	dppA ←	dipeptide ABC transporter periplasmic binding protein
121	3	10	4185059	A→G	E1272G (GAG→GGG)	rpoB →	RNA polymerase subunit beta

## Sheet: Ancestral_mutations
Clone	position	nucleotide change	coding change	locus	annotation
Ancestor population 1	1873031	IS1 (-) +9 bp	coding (991-999/1491 nt)	dgcJ ->	putative diguanylate cyclase DgcJ
Ancestor population 1	4296381	#NAME?	intergenic (+587/+55)	gltP -> / <- yjcO	glutamate/aspartate : H(+) symporter GltP/Sel1 repeat-containing protein YjcO
Ancestor population 2	1873031	IS1 (-) +9 bp	coding (991-999/1491 nt)	dgcJ ->	putative diguanylate cyclase DgcJ
Ancestor population 2	4296381	#NAME?	intergenic (+587/+55)	gltP -> / <- yjcO	glutamate/aspartate : H(+) symporter GltP/Sel1 repeat-containing protein YjcO
Anvestor population 3	1873031	IS1 (-) +9 bp	coding (991-999/1491 nt)	dgcJ ->	putative diguanylate cyclase DgcJ
Anvestor population 3	2838264	G->C	P334R (CCT->CGT)	ascG <-	DNA-binding transcriptional repressor AscG
Anvestor population 3	3954825	G->T	G450C (GGC->TGC)	ilvD ->	dihydroxy-acid dehydratase
Anvestor population 3	4296381	#NAME?	intergenic (+587/+55)	gltP -> / <- yjcO	glutamate/aspartate : H(+) symporter GltP/Sel1 repeat-containing protein YjcO
