# Supplementary material for: Metabolic adaptation to consume butyrate under prolonged resource exhaustion
Source: PLoS Genet. 2023 Jun 22;19(6):e1010812. doi: 10.1371/journal.pgen.1010812 (PMC10321620; doi:10.1371/journal.pgen.1010812)
Supplement: S6 Table — (XLSX) [file pgen.1010812.s006.xlsx]

## Sheet: Sheet1
Table S6. Genotypes of clones tested for their ability to consume butyrate
Clone	Nucleotide position	Nucleotide substitution	Amino acid Substitution	Locus
1 (AtoC mutation without FadR mutation)	2322251	T->G	I129S (ATC->AGC)	atoC ->
	4186349	A->C	K334Q (AAA->CAA)	rpoC ->
2 (AtoC mutation + FadR mutation)	1198220	T->G	E6D (GAA->GAC)	ymfE <-
	1235068	C->T	T44M (ACG->ATG)	fadR ->
	2322251	T->G	I129S (ATC->AGC)	atoC ->
	4186632	C->G	T428S (ACT->AGT)	rpoC ->
3 (AtoS mutation + FadR mutation)	1235320	T->C	L128P (CTG->CCG)	fadR ->
	2320725	T->G	L228R (CTG->CGG)	atoS ->
