# Supplementary material for: Metabolic adaptation to consume butyrate under prolonged resource exhaustion
Source: PLoS Genet. 2023 Jun 22;19(6):e1010812. doi: 10.1371/journal.pgen.1010812 (PMC10321620; doi:10.1371/journal.pgen.1010812)
Supplement: S1 Dataset — (ZIP) [file pgen.1010812.s007.zip]

Archive with 60 entries (52 files):
- Supplementary_dataset1/
- __MACOSX/._Supplementary_dataset1
- Supplementary_dataset1/.DS_Store
- __MACOSX/Supplementary_dataset1/._.DS_Store
- Supplementary_dataset1/SUPPL Fig 3/
- __MACOSX/Supplementary_dataset1/._SUPPL Fig 3
- Supplementary_dataset1/SUPPL Fig 2/
- __MACOSX/Supplementary_dataset1/._SUPPL Fig 2
- Supplementary_dataset1/Fig 4/
- __MACOSX/Supplementary_dataset1/._Fig 4
- Supplementary_dataset1/Fig 3/
- __MACOSX/Supplementary_dataset1/._Fig 3
- Supplementary_dataset1/Fig 2/
- __MACOSX/Supplementary_dataset1/._Fig 2
- Supplementary_dataset1/SUPPL Fig 1/
- __MACOSX/Supplementary_dataset1/._SUPPL Fig 1
- Supplementary_dataset1/Fig 1/
- __MACOSX/Supplementary_dataset1/._Fig 1
- Supplementary_dataset1/SUPPL Fig 3/Fig S3A-C GCMS WT Raw data.xlsx
- __MACOSX/Supplementary_dataset1/SUPPL Fig 3/._Fig S3A-C GCMS WT Raw data.xlsx
- Supplementary_dataset1/SUPPL Fig 2/Fig S2-GCMS Butyrate Raw data.xlsx
- __MACOSX/Supplementary_dataset1/SUPPL Fig 2/._Fig S2-GCMS Butyrate Raw data.xlsx
- Supplementary_dataset1/SUPPL Fig 2/.DS_Store
- __MACOSX/Supplementary_dataset1/SUPPL Fig 2/._.DS_Store
- Supplementary_dataset1/Fig 4/Fig 4A-B GCMS Butyrate Raw data.xlsx
- __MACOSX/Supplementary_dataset1/Fig 4/._Fig 4A-B GCMS Butyrate Raw data.xlsx
- Supplementary_dataset1/Fig 4/.DS_Store
- __MACOSX/Supplementary_dataset1/Fig 4/._.DS_Store
- Supplementary_dataset1/Fig 3/.DS_Store
- __MACOSX/Supplementary_dataset1/Fig 3/._.DS_Store
- Supplementary_dataset1/Fig 3/Fig 3A-B GCMS & CFU Raw data.xlsx
- __MACOSX/Supplementary_dataset1/Fig 3/._Fig 3A-B GCMS & CFU Raw data.xlsx
- Supplementary_dataset1/Fig 2/Fig 2A_Stats.xlsx
- __MACOSX/Supplementary_dataset1/Fig 2/._Fig 2A_Stats.xlsx
- Supplementary_dataset1/Fig 2/.DS_Store
- __MACOSX/Supplementary_dataset1/Fig 2/._.DS_Store
- Supplementary_dataset1/Fig 2/Fig 2A-B GCMS Raw data.xlsx
- __MACOSX/Supplementary_dataset1/Fig 2/._Fig 2A-B GCMS Raw data.xlsx
- Supplementary_dataset1/SUPPL Fig 1/.DS_Store
- __MACOSX/Supplementary_dataset1/SUPPL Fig 1/._.DS_Store
- Supplementary_dataset1/SUPPL Fig 1/Fig S1A-C GCMS & CFU Raw data.xlsx
- __MACOSX/Supplementary_dataset1/SUPPL Fig 1/._Fig S1A-C GCMS & CFU Raw data.xlsx
- Supplementary_dataset1/Fig 1/Fig 1D SCFAs_Stats.xlsx
- __MACOSX/Supplementary_dataset1/Fig 1/._Fig 1D SCFAs_Stats.xlsx
- Supplementary_dataset1/Fig 1/Fig 1D GCMS SCFAs Raw data.xlsx
- __MACOSX/Supplementary_dataset1/Fig 1/._Fig 1D GCMS SCFAs Raw data.xlsx
- Supplementary_dataset1/Fig 1/Fig 1A LCMS Sugars Raw data.xlsx
- __MACOSX/Supplementary_dataset1/Fig 1/._Fig 1A LCMS Sugars Raw data.xlsx
- Supplementary_dataset1/Fig 1/.DS_Store
- __MACOSX/Supplementary_dataset1/Fig 1/._.DS_Store
- Supplementary_dataset1/Fig 1/Fig 1C LCMS Fatty acids Raw data.xlsx
- __MACOSX/Supplementary_dataset1/Fig 1/._Fig 1C LCMS Fatty acids Raw data.xlsx
- Supplementary_dataset1/Fig 1/Fig 1C Fatty acids_Stats.xlsx
- __MACOSX/Supplementary_dataset1/Fig 1/._Fig 1C Fatty acids_Stats.xlsx
- Supplementary_dataset1/Fig 1/Fig 1B LCMS Amino acids Raw data.xlsx
- __MACOSX/Supplementary_dataset1/Fig 1/._Fig 1B LCMS Amino acids Raw data.xlsx
- Supplementary_dataset1/Fig 1/Fig 1B Amino acids_Stats.xlsx
- __MACOSX/Supplementary_dataset1/Fig 1/._Fig 1B Amino acids_Stats.xlsx
- Supplementary_dataset1/Fig 1/Fig 1A Sugars_Stats.xlsx
- __MACOSX/Supplementary_dataset1/Fig 1/._Fig 1A Sugars_Stats.xlsx
