# Supplementary material for: Metabolic adaptation to consume butyrate under prolonged resource exhaustion
Source: PLoS Genet. 2023 Jun 22;19(6):e1010812. doi: 10.1371/journal.pgen.1010812 (PMC10321620; doi:10.1371/journal.pgen.1010812)
Supplement: S1 Dataset — (ZIP) [file pgen.1010812.s007.zip › Supplementary_dataset1/SUPPL Fig 3/Fig S3A-C GCMS WT Raw data.xlsx]

## Sheet: WT Raw GCMS data
Sample							Formate M+0						Formate M+1						Acetate M+0						Acetate M+2						Propionate M+0						Propionate M+3
		Name	Data File	Type	Level	Acq. Date-Time	RT	Final Conc.	Area	Accuracy	Height	Width	RT	Final Conc.	Area	Accuracy	Height	Width	RT	Final Conc.	Area	Accuracy	Height	Width	RT	Final Conc.	Area	Accuracy	Height	Width	RT	Final Conc.	Area	Accuracy	Height	Width	RT	Final Conc.	Area	Accuracy	Height	Width
	1	WT_1H-Gluc	WT_1H-Gluc.D	Sample		2018-08-22 16:16:00	8.375		3668106		1452477	0.188	8.375		616373		228420	0.174	9.253		7344555		2949287	0.222	9.253		98478509		39952324	0.204	10.066		620979		255788	0.193	10.066		1326439		574599	0.139
	3	WT_3H-Gluc	WT_3H-Gluc.D	Sample		2018-08-22 20:49:00	8.375		4103138		1717780	0.205	8.375		32217895		13486079	0.21	9.261		4508131		1703466	0.226	9.261		183221337		67294057	0.214	10.073		569075		236839	0.153	10.065		3185586		1376707	0.132
	6	WT_6H-Gluc	WT_6H-Gluc.D	Sample		2018-08-23 01:20:00	8.367		4040892		1661386	0.147	8.367		74779957		31088565	0.213	9.253		2026958		707870	0.23	9.253		252089519		85173028	0.213	10.066		469846		203197	0.164	10.066		7327134		3105951	0.172
	20	WT_20H-Gluc	WT_20H-Gluc.D	Sample		2018-08-23 06:16:00	8.375		4430471		1771179	0.205	8.375		875083		337338	0.22	9.285		2580179		802509	0.263	9.285		242795732		75632626	0.208	10.082		652077		278100	0.155	10.073		13358473		5660897	0.213
	24	WT_24H-Gluc	WT_24H-Gluc.D	Sample		2018-08-23 09:40:00	8.375		4355803		1742347	0.197	8.375		870714		322625	0.22	9.294		2772774		915035	0.222	9.294		174476172		56913113	0.207	10.081		625779		274485	0.137	10.081		13061281		5601603	0.172

## Sheet: Data for Prism
	Formate					Acetate					Propionate
WT	0	SD	+1	SD		0	SD	+2	SD		0	SD	+3	SD
1	3668106		616373			7344555		98478509			620979		1326439
3	4103138		32217895			4508131		183221337			569075		3185586
6	4040892		74779957			2026958		252089519			469846		7327134
20	4430471		875083			2580179		242795732			652077		13358473
24	4355803		870714			2772774		174476172			625779		13061281
