# Supplementary material for: Metabolic adaptation to consume butyrate under prolonged resource exhaustion
Source: PLoS Genet. 2023 Jun 22;19(6):e1010812. doi: 10.1371/journal.pgen.1010812 (PMC10321620; doi:10.1371/journal.pgen.1010812)
Supplement: S1 Dataset — (ZIP) [file pgen.1010812.s007.zip › Supplementary_dataset1/SUPPL Fig 2/Fig S2-GCMS Butyrate Raw data.xlsx]

## Sheet: Fig SUPPL 2A
						Butyrate M+0 Results						Butyrate M+1 Results
	Name	Data File	Type	Level	Acq. Date-Time	RT		Area	Accuracy	Height	Width	RT		Area	Accuracy	Height	Width
	T0-A_LB	T0-A_LB.D	Sample		2019-07-29 18:06:00	13.259		1291922		416624	0.127	13.259		5415978		1767173	0.127
	T0_LB	T0_LB-1.D	Sample		2019-08-07 20:26:00	13.252		740968		243302	0.121	13.252		2990299		979234	0.121
	T0_LB	T0_LB-2.D	Sample		2019-08-08 04:55:00	13.252		1068886		350474	0.121	13.252		4247760		1384594	0.121
	T0_LB	T0_LB-3.D	Sample		2019-08-08 15:38:00	13.252		852809		278975	0.121	13.252		3489100		1140709	0.121
	T0-B_M9	T0-B_M9.D	Sample		2019-07-29 23:27:00	10.144		6506746		1725268	0.271	10.144		261995		67145	0.261
	T0_M9	T0_M9-1.D	Sample		2019-08-07 20:52:00	10.138		4281174		1097192	0.193	10.138		190484		47023	0.218
	T0_M9	T0_M9-2.D	Sample		2019-08-08 05:21:00	10.138		5591088		1447704	0.192	10.138		257403		62984	0.261
	T0_M9	T0_M9-3.D	Sample		2019-08-08 16:05:00	10.138		5914480		1537310	0.195	10.138		274213		67112	0.251
	D1_1C	D1_1C.D	Sample		2019-07-29 19:26:00	13.259		55541961		17421269	0.168	13.259		12260922		3884159	0.134
	D2_1C	D2_1C.D	Sample		2019-07-30 21:45:00	13.259		23861886		7570127	0.154	13.259		6460287		2082072	0.127
	D4_1C	D4_1C.D	Sample		2019-07-30 23:33:00	13.259		27471590		8651475	0.154	13.259		7443223		2374601	0.127
	D5_1C	D5_1C.D	Sample		2019-07-29 21:13:00	13.259		8622677		2780739	0.141	13.259		4083549		1314104	0.127
	D6_1C	D6_1C.D	Sample		2019-07-31 02:40:00	13.259		32800		13771	0.075	13.259		3446269		1094442	0.127
	D7_1C	D7_1C.D	Sample		2019-07-31 18:45:00	13.259		55978		18361	0.107	13.259		3441407		1114776	0.121
	D8_1C	D8_1C.D	Sample		2019-08-04 18:53:00	13.259		43696		14574	0.105	13.259		2773765		908287	0.121
	D9_1C	D9_1C.D	Sample		2019-08-04 20:40:00	13.259		67001		21748	0.107	13.259		4319691		1346571	0.127
	D11_1C	D11_1C.D	Sample		2019-08-07 21:46:00	13.252		30668		10425	0.101	13.252		1972574		644001	0.114
	D12_1C	D12_1C.D	Sample		2019-08-07 23:33:00	13.252		35821		12224	0.101	13.259		2365334		752865	0.121
	D13_1C	D13_1C.D	Sample		2019-08-08 02:41:00	13.252		31080		10574	0.101	13.252		2027669		661633	0.114
	D14_1C	D14_1C.D	Sample		2019-08-08 04:01:00	13.252		41556		14225	0.101	13.259		2396006		764276	0.121
	D15_1C	D15_1C.D	Sample		2019-08-21 20:03:00	13.246		41260		13463	0.101	13.252		2607637		845538	0.114
	D18_1C	D18_1C.D	Sample		2019-08-21 21:24:00	13.246		20317		9076	0.07	13.252		2547081		825031	0.114
	D19_1C	D19_1C.D	Sample		2019-08-21 23:11:00	13.252		43259		14135	0.101	13.252		2723474		883177	0.114
	D20_1C	D20_1C.D	Sample		2019-08-22 21:23:00	13.245		26740		9132	0.094	13.252		1719203		566622	0.107
	D21_1C	D21_1C.D	Sample		2019-08-22 22:44:00	13.245		18219		8247	0.069	13.252		1589150		623122	0.083
	D22_1C	D22_1C.D	Sample		2019-08-23 00:31:00	13.246		84129		27759	0.101	13.252		5579465		1778626	0.121
	D25_1C	D25_1C.D	Sample		2019-08-23 03:12:00	13.252		38568		13301	0.094	13.252		1580932		621791	0.083
	D26_1C	D26_1C.D	Sample		2019-08-23 04:33:00	13.252		74922		24656	0.101	13.252		4829943		1496838	0.121
	D27_1C	D27_1C.D	Sample		2019-08-23 06:20:00	13.252		80045		26476	0.101	13.252		5073680		1579950	0.121
	D29_1C	D29_1C.D	Sample		2019-08-23 08:34:00	13.252		69573		22888	0.101	13.252		3011406		1115641	0.089
	D32_1C	D32_1C.D	Sample		2019-09-03 15:48:00	13.252		35380		11808	0.101	13.252		2055260		670761	0.114
	D1_2C	D1_2C.D	Sample		2019-07-30 00:48:00	13.259		62548799		19400809	0.174	13.259		13946951		4377507	0.134
	D2_2C	D2_2C.D	Sample		2019-07-31 04:27:00	13.259		24687567		7826998	0.154	13.259		6835294		2196730	0.127
	D4_2C	D4_2C.D	Sample		2019-07-31 07:34:00	13.259		33732251		10048020	0.167	13.266		9418430		2836496	0.141
	D5_2C	D5_2C.D	Sample		2019-07-30 02:35:00	13.259		22705281		7211212	0.147	13.259		6242129		2012429	0.127
	D6_2C	D6_2C.D	Sample		2019-07-31 09:21:00	13.259		24831854		7811678	0.154	13.259		6696246		2145684	0.127
	D7_2C	D7_2C.D	Sample		2019-07-31 21:53:00	13.252		28035812		8728025	0.154	13.259		7675041		2437035	0.127
	D8_2C	D8_2C.D	Sample		2019-08-04 23:48:00	13.252		32031953		9923572	0.154	13.259		8858345		2732888	0.127
	D9_2C	D9_2C.D	Sample		2019-08-05 01:35:00	13.252		12989538		4023583	0.147	13.259		6226644		1949628	0.127
	D11_2C	D11_2C.D	Sample		2019-08-08 08:02:00	13.252		41369		14201	0.101	13.259		2541383		814416	0.121
	D12_2C	D12_2C.D	Sample		2019-08-08 09:49:00	13.252		44176		15130	0.101	13.259		2428448		775276	0.121
	D13_2C	D13_2C.D	Sample		2019-08-08 12:57:00	13.252		36393		12385	0.101	13.252		2378741		754114	0.121
	D14_2C	D14_2C.D	Sample		2019-08-08 14:44:00	13.252		37851		12891	0.101	13.252		2496100		792410	0.121
	D15_2C	D15_2C.D	Sample		2019-08-22 02:19:00	13.252		35065		12051	0.094	13.252		1573344		617395	0.083
	D18_2C	D18_2C.D	Sample		2019-08-22 04:06:00	13.252		41017		13316	0.101	13.252		1692153		664820	0.083
	D19_2C	D19_2C.D	Sample		2019-08-22 07:14:00	13.252		40542		13165	0.101	13.252		1707497		670474	0.083
	D20_2C	D20_2C.D	Sample		2019-08-23 10:49:00	13.245		39741		13634	0.094	13.252		1631369		637268	0.083
	D21_2C	D21_2C.D	Sample		2019-08-23 13:03:00	13.245		22505		10058	0.071	13.252		1823257		712542	0.083
	D22_2C	D22_2C.D	Sample		2019-08-23 16:10:00	13.245		82108		27141	0.101	13.252		5079664		1647541	0.114
	D25_2C	D25_2C.D	Sample		2019-08-23 17:58:00	13.246		34932		11982	0.094	13.252		2084038		669216	0.114
	D26_2C	D26_2C.D	Sample		2019-08-23 20:12:00	13.252		313972		97424	0.114	13.252		5059881		1567840	0.121
	D27_2C	D27_2C.D	Sample		2019-08-23 23:20:00	13.252		81817		26754	0.101	13.252		4739930		1472329	0.121
	D29_2C	D29_2C.D	Sample		2019-08-24 01:34:00	13.252		85832		27949	0.101	13.252		4997205		1535404	0.121
	D32_2C	D32_2C.D	Sample		2019-09-03 17:35:00	13.252		41058		13675	0.101	13.252		2373344		774327	0.114
	D1_3C	D1_3C.D	Sample		2019-07-30 06:10:00	13.259		60621719		18787922	0.174	13.259		13825245		4335267	0.134
	D2_3C	D2_3C.D	Sample		2019-07-31 12:02:00	13.259		26618309		8374580	0.154	13.259		7258698		2315474	0.127
	D4_3C	D4_3C.D	Sample		2019-07-31 13:50:00	13.259		30350338		9274191	0.161	13.259		8394480		2623245	0.127
	D5_3C	D5_3C.D	Sample		2019-07-30 07:57:00	13.259		26981300		8476569	0.154	13.259		7160634		2284751	0.127
	D6_3C	D6_3C.D	Sample		2019-07-31 16:58:00	13.259		33607287		10221105	0.161	13.259		9207357		2822988	0.134
	D7_3C	D7_3C.D	Sample		2019-07-31 23:40:00	13.252		31964738		9812634	0.161	13.259		8534249		2678161	0.127
	D8_3C	D8_3C.D	Sample		2019-08-05 05:36:00	13.259		39120809		11594479	0.167	13.259		10729766		3208908	0.134
	D9_3C	D9_3C.D	Sample		2019-08-05 08:44:00	13.252		39471500		11657729	0.161	13.259		10698736		3192865	0.134
	D11_3C	D11_3C.D	Sample		2019-08-08 18:19:00	13.252		9258631		2984626	0.134	13.252		3866719		1252715	0.121
	D12_3C	D12_3C.D	Sample		2019-08-08 20:07:00	13.252		38895		13288	0.101	13.252		2307458		732349	0.121
	D13_3C	D13_3C.D	Sample		2019-08-08 22:48:00	13.252		32877		11152	0.101	13.259		1993343		647334	0.114
	D14_3C	D14_3C.D	Sample		2019-08-09 00:08:00	13.252		36506		12408	0.101	13.259		2377228		751901	0.121
	D15_3C	D15_3C.D	Sample		2019-08-22 09:02:00	13.245		20220		9081	0.07	13.252		2471034		798948	0.114
	D18_3C	D18_3C.D	Sample		2019-08-22 10:22:00	13.245		50327		16352	0.101	13.252		3069957		990788	0.114
	D19_3C	D19_3C.D	Sample		2019-08-22 12:10:00	13.252		31033		10699	0.094	13.252		1398525		552147	0.083
	D20_3C	D20_3C.D	Sample		2019-08-24 02:54:00	13.245		33360		11383	0.094	13.252		2053553		669311	0.107
	D21_3C	D21_3C.D	Sample		2019-08-24 05:36:00	13.245		34466		11791	0.094	13.252		2305144		736465	0.114
	D22_3C	D22_3C.D	Sample		2019-08-24 06:29:00	13.245		92109		30351	0.101	13.252		6076246		1925197	0.121
	D25_3C	D25_3C.D	Sample		2019-08-24 07:23:00	13.246		34878		11932	0.094	13.252		2373773		761373	0.114
	D26_3C	D26_3C.D	Sample		2019-08-24 08:44:00	13.252		80888		26456	0.101	13.252		5434833		1676511	0.121
	D27_3C	D27_3C.D	Sample		2019-08-24 09:37:00	13.252		80142		26225	0.101	13.252		5355275		1640227	0.121
	D29_3C	D29_3C.D	Sample		2019-08-24 10:31:00	13.252		70700		23095	0.101	13.252		4606114		1427201	0.121
	D32_3C	D32_3C.D	Sample		2019-09-03 19:22:00	13.252		31542		10386	0.101	13.252		1903191		619128	0.114
	1C_D40	1C_D40.D	Sample		2019-09-03 05:33:00	13.252		39996		13351	0.101	13.252		1997984		653081	0.114
	1C_D40-Plus_DAILY	1C_D40-Plus_DAILY.D	Sample		2019-09-03 05:59:00	13.245		15036011		4863985	0.141	13.252		3747263		1212056	0.121
	1C_D41-Plus_DAILY_D1	1C_D41-Plus_DAILY_D1.D	Sample		2019-09-04 08:44:00	13.245		16578048		5366373	0.141	13.252		4231509		1360976	0.121
	1C_D41-Plus_DAILY_D1-Plus	1C_D41-Plus_DAILY_D1-Plus.D	Sample		2019-09-04 09:10:00	13.245		31259138		10022287	0.154	13.252		6212278		1982988	0.121
	1C_D42-Plus_DAILY_D2	1C_D42-Plus_DAILY_D2.D	Sample		2019-09-05 00:34:00	13.245		3498572		1123546	0.127	13.252		2506543		817399	0.114
	1C_D42-Plus_DAILY_D2-Plus	1C_D42-Plus_DAILY_D2-Plus.D	Sample		2019-09-05 01:00:00	13.246		24510122		7886057	0.147	13.252		5411477		1729008	0.121
	1C_D43-Plus_DAILY_D3.D	1C_D43-Plus_DAILY_D3.D	Sample		2019-09-05 17:55:00	13.252		42989		14097	0.101	13.252		2329750		754731	0.114
	1C_D43-Plus_DAILY_D3-Plus.D	1C_D43-Plus_DAILY_D3-Plus.D	Sample		2019-09-05 18:22:00	13.245		22014109		7154780	0.147	13.245		4647492		1505252	0.114
	1C_D45-Plus_DAILY_D5	1C_D45-Plus_DAILY_D5.D	Sample		2019-09-07 15:39:00	13.252		47182		15482	0.101	13.252		1323880		521014	0.083
	1C_D45-Plus_DAILY_D5-Plus	1C_D45-Plus_DAILY_D5-Plus.D	Sample		2019-09-07 16:06:00	13.246		27034060		8819872	0.147	13.246		3569603		1159192	0.114
	1C_D46-Plus_DAILY_D6	1C_D46-Plus_DAILY_D6.D	Sample		2019-09-18 06:23:00			0		0
	1C_D46-Plus_DAILY_D6-Label	1C_D46-Plus_DAILY_D6-Label.D	Sample		2019-09-18 06:49:00	13.25		28180876		5829	0.094	13.25		10656		4310	0.081
	1C_D47-Plus_DAILY_D7-24H_Label	1C_D47-Plus_DAILY_D7-24H_Label.D	Sample		2019-09-18 08:36:00			0		0
	2C_D40	2C_D40.D	Sample		2019-09-03 09:06:00	13.252		34371		11310	0.101	13.252		1298292		512853	0.083
	2C_D40-Plus_DAILY	2C_D40-Plus_DAILY.D	Sample		2019-09-03 09:33:00	13.246		16633616		5348870	0.141	13.252		4505777		1451030	0.121
	2C_D41-Plus_DAILY_D1	2C_D41-Plus_DAILY_D1.D	Sample		2019-09-04 09:37:00	13.252		1576902		506727	0.121	13.252		2375974		775549	0.114
	2C_D41-Plus_DAILY_D1-Plus	2C_D41-Plus_DAILY_D1-Plus.D	Sample		2019-09-04 10:04:00	13.245		19421349		6266041	0.141	13.252		4739109		1520827	0.121
	2C_D42-Plus_DAILY_D2	2C_D42-Plus_DAILY_D2.D	Sample		2019-09-05 01:27:00	13.252		39056		12943	0.101	13.252		1987508		646880	0.114
	2C_D42-Plus_DAILY_D2-Plus	2C_D42-Plus_DAILY_D2-Plus.D	Sample		2019-09-05 01:54:00	13.245		21480896		6924109	0.147	13.252		5031345		1608638	0.121
	2C_D43-Plus_DAILY_D3.D	2C_D43-Plus_DAILY_D3.D	Sample		2019-09-05 21:56:00	13.252		39996		13107	0.101	13.252		2040374		660799	0.114
	2C_D43-Plus_DAILY_D3-Plus.D	2C_D43-Plus_DAILY_D3-Plus.D	Sample		2019-09-05 22:22:00	13.245		23103774		7496762	0.147	13.245		5043859		1609388	0.121
	2C_D45-Plus_DAILY_D5	2C_D45-Plus_DAILY_D5.D	Sample		2019-09-07 19:40:00	13.252		38516		12576	0.101	13.252		1071395		423311	0.083
	2C_D45-Plus_DAILY_D5-Plus	2C_D45-Plus_DAILY_D5-Plus.D	Sample		2019-09-07 20:06:00	13.246		26053253		8508379	0.147	13.246		3427404		1112859	0.114
	2C_D46-Plus_DAILY_D6	2C_D46-Plus_DAILY_D6.D	Sample		2019-09-18 13:31:00	13.263		12171		4858	0.09
	2C_D46-Plus_DAILY_D6-Label	2C_D46-Plus_DAILY_D6-Label.D	Sample		2019-09-18 13:57:00	13.25		31080813		6701	0.094	13.25		11779		4759	0.081
	2C_D47-Plus_DAILY_D7-24H_Label	2C_D47-Plus_DAILY_D7-24H_Label.D	Sample		2019-09-18 15:45:00			0
	3C_D40	3C_D40.D	Sample		2019-09-03 11:47:00	13.252		41697		13955	0.101	13.252		2111094		688953	0.114
	3C_D40-Plus_DAILY	3C_D40-Plus_DAILY.D	Sample		2019-09-03 12:14:00	13.246		16771879		5390776	0.141	13.252		4603423		1477639	0.121
	3C_D41-Plus_DAILY_D1	3C_D41-Plus_DAILY_D1.D	Sample		2019-09-04 10:31:00	13.245		18138481		5796496	0.141	13.252		4906348		1574931	0.121
	3C_D41-Plus_DAILY_D1-Plus	3C_D41-Plus_DAILY_D1-Plus.D	Sample		2019-09-04 10:57:00	13.246		31660728		10143895	0.154	13.252		5824990		1854818	0.121
	3C_D42-Plus_DAILY_D2	3C_D42-Plus_DAILY_D2.D	Sample		2019-09-05 02:21:00	13.246		30290789		9748229	0.154	13.252		6268303		1996320	0.121
	3C_D42-Plus_DAILY_D2-Plus	3C_D42-Plus_DAILY_D2-Plus.D	Sample		2019-09-05 02:47:00	13.245		43356272		13678056	0.161	13.252		7799663		2466340	0.121
	3C_D43-Plus_DAILY_D3.D	3C_D43-Plus_DAILY_D3.D	Sample		2019-09-05 14:47:00	13.245		38961672		12431738	0.161	13.252		7067904		2234661	0.121
	3C_D43-Plus_DAILY_D3-Plus.D	3C_D43-Plus_DAILY_D3-Plus.D	Sample		2019-09-05 15:14:00	13.246		47970735		15264926	0.161	13.252		8203159		2581384	0.121
	3C_D45-Plus_DAILY_D5	3C_D45-Plus_DAILY_D5-REPET.D	Sample		2019-09-07 12:33:00	13.252		25238		8803	0.094	13.252		1097268		433939	0.082
	3C_D45-Plus_DAILY_D5-Plus	3C_D45-Plus_DAILY_D5-Plus.D	Sample		2019-09-07 12:59:00	13.245		27113408		8773655	0.147	13.245		5433000		1729428	0.121
	3C_D46-Plus_DAILY_D6	3C_D46-Plus_DAILY_D6.D	Sample		2019-09-18 20:39:00			0
	3C_D46-Plus_DAILY_D6-Label	3C_D46-Plus_DAILY_D6-Label.D	Sample		2019-09-18 21:06:00	13.25		29827178		4944	0.094	13.25		11150		4436	0.081
	3C_D47-Plus_DAILY_D7-24H_Label	3C_D47-Plus_DAILY_D7-24H_Label.D	Sample		2019-09-18 22:53:00			0

## Sheet: Fig SUPPL 2B
						Butyrate M+0 Results						Butyrate M+1 Results
	Name	Data File	Type	Level	Acq. Date-Time	RT	Final Conc.	Area	Accuracy	Height	Width	RT	Final Conc.	Area	Accuracy	Height	Width
	T0-A_LB	T0-A_LB.D	Sample		2019-07-29 18:06:00	13.259		1291922		416624	0.127	13.259		5415978		1767173	0.127
	T0_LB	T0_LB-1.D	Sample		2019-08-07 20:26:00	13.252		740968		243302	0.121	13.252		2990299		979234	0.121
	T0_LB	T0_LB-2.D	Sample		2019-08-08 04:55:00	13.252		1068886		350474	0.121	13.252		4247760		1384594	0.121
	T0_LB	T0_LB-3.D	Sample		2019-08-08 15:38:00	13.252		852809		278975	0.121	13.252		3489100		1140709	0.121
	T0-B_M9	T0-B_M9.D	Sample		2019-07-29 23:27:00	13.259		28749		9734	0.103	13.259		1810299		593538	0.121
	T0_M9	T0_M9-1.D	Sample		2019-08-07 20:52:00	13.252		22508		7641	0.101	13.252		1280308		417245	0.114
	T0_M9	T0_M9-2.D	Sample		2019-08-08 05:21:00	13.252		41810		14334	0.101	13.259		2449543		783910	0.121
	T0_M9	T0_M9-3.D	Sample		2019-08-08 16:05:00	13.252		37040		12588	0.101	13.252		2098383		683378	0.114
	D1_1B	D1_1B.D	Sample		2019-07-29 18:59:00	13.259		55141033		17219843	0.168	13.259		12391863		3927497	0.134
	D2_1B	D2_1B.D	Sample		2019-07-30 21:19:00	13.259		109258		35504	0.114	13.259		3108910		992021	0.127
	D4_1B	D4_1B.D	Sample		2019-07-30 23:06:00	13.259		73121		29473	0.079	13.259		2711192		882733	0.121
	D5_1B	D5_1B.D	Sample		2019-07-29 20:46:00	13.259		88540		34876	0.084	13.266		2967416		944115	0.127
	D6_1B	D6_1B.D	Sample		2019-07-31 02:13:00	13.259		149182		48488	0.114	13.259		3257591		1034529	0.127
	D7_1B	D7_1B.D	Sample		2019-07-31 18:18:00	13.252		129950		50043	0.085	13.259		3924939		1260096	0.121
	D8_1B	D8_1B.D	Sample		2019-08-04 18:26:00	13.259		190232		61143	0.114	13.259		3925520		1234210	0.127
	D9_1B	D9_1B.D	Sample		2019-08-04 20:13:00	13.259		175041		56595	0.114	13.259		3415466		1105939	0.121
	D11_1B	D11_1B.D	Sample		2019-08-07 21:19:00	13.252		85305		34206	0.081	13.252		2066811		674451	0.114
	D12_1B	D12_1B.D	Sample		2019-08-07 23:06:00	13.252		75194		30357	0.08	13.252		2162131		705476	0.114
	D13_1B	D13_1B.D	Sample		2019-08-08 02:14:00	13.252		69455		28240	0.08	13.252		1926354		630268	0.114
	D14_1B	D14_1B.D	Sample		2019-08-08 03:34:00	13.252		85250		34296	0.081	13.259		2393308		763056	0.121
	D15_1B	D15_1B.D	Sample		2019-08-21 19:36:00	13.245		68612		28166	0.078	13.252		2012742		651822	0.114
	D18_1B	D18_1B.D	Sample		2019-08-21 20:57:00	13.245		76113		31173	0.078	13.252		1550514		606130	0.083
	D19_1B	D19_1B.D	Sample		2019-08-21 22:44:00	13.246		79969		32769	0.078	13.252		1586281		620663	0.083
	D20_1B	D20_1B.D	Sample		2019-08-22 20:56:00	13.245		115611		38534	0.101	13.252		1976604		651449	0.107
	D21_1B	D21_1B.D	Sample		2019-08-22 22:17:00	13.245		115691		38412	0.101	13.252		1981280		635275	0.114
	D22_1B	D22_1B.D	Sample		2019-08-23 00:04:00	13.245		191062		61984	0.107	13.252		5121125		1662347	0.114
	D25_1B	D25_1B.D	Sample		2019-08-23 02:18:00	13.252		135336		43618	0.107	13.252		1346994		533882	0.082
	D26_1B	D26_1B.D	Sample		2019-08-23 04:06:00	13.252		181525		70601	0.083	13.252		4995250		1544733	0.121
	D27_1B	D27_1B.D	Sample		2019-08-23 05:26:00	13.252		170071		66264	0.083	13.252		4854710		1509633	0.121
	D29_1B	D29_1B.D	Sample		2019-08-23 07:14:00	13.252		291824		90625	0.114	13.252		5006903		1551158	0.121
	D32_1B	D32_1B.D	Sample		2019-09-03 15:21:00	13.252		95638		37978	0.081	13.252		2507355		817914	0.114
	D1_2B	D1_2B.D	Sample		2019-07-30 00:21:00	13.259		58913938		18338159	0.174	13.259		13221371		4165739	0.134
	D2_2B	D2_2B.D	Sample		2019-07-31 04:00:00	13.259		42393		17699	0.077	13.259		3035344		964622	0.127
	D4_2B	D4_2B.D	Sample		2019-07-31 07:07:00	13.259		79160		31439	0.081	13.259		4606333		1436211	0.127
	D5_2B	D5_2B.D	Sample		2019-07-30 02:08:00	13.259		72354		28903	0.082	13.266		3353538		1064303	0.127
	D6_2B	D6_2B.D	Sample		2019-07-31 08:54:00	13.259		66094		27186	0.077	13.259		2885851		939061	0.121
	D7_2B	D7_2B.D	Sample		2019-07-31 21:26:00	13.259		183882		58141	0.114	13.259		4926982		1536529	0.127
	D8_2B	D8_2B.D	Sample		2019-08-04 23:21:00	13.259		201478		63006	0.114	13.259		5320733		1630100	0.127
	D9_2B	D9_2B.D	Sample		2019-08-05 01:08:00	13.259		194934		61750	0.114	13.259		4977390		1544894	0.127
	D11_2B	D11_2B.D	Sample		2019-08-08 07:35:00	13.252		57481		23605	0.078	13.259		2275661		725470	0.121
	D12_2B	D12_2B.D	Sample		2019-08-08 09:22:00	13.252		63748		25985	0.079	13.259		2513027		799400	0.121
	D13_2B	D13_2B.D	Sample		2019-08-08 12:30:00	13.252		91841		30231	0.107	13.252		2118650		691833	0.114
	D14_2B	D14_2B.D	Sample		2019-08-08 14:18:00	13.252		64278		26202	0.079	13.252		2277529		742290	0.114
	D15_2B	D15_2B.D	Sample		2019-08-22 01:52:00	13.252		104088		33225	0.107	13.252		2455034		796222	0.114
	D18_2B	D18_2B.D	Sample		2019-08-22 03:39:00	13.252		112261		35785	0.107	13.252		2576541		835381	0.114
	D19_2B	D19_2B.D	Sample		2019-08-22 05:54:00	13.252		100098		33354	0.101	13.252		1443926		569006	0.083
	D20_2B	D20_2B.D	Sample		2019-08-23 10:22:00	13.245		79898		26499	0.101	13.252		1950350		640179	0.107
	D21_2B	D21_2B.D	Sample		2019-08-23 12:36:00	13.246		112262		37188	0.101	13.252		2598964		836225	0.114
	D22_2B	D22_2B.D	Sample		2019-08-23 15:44:00	13.245		163465		52780	0.107	13.252		5588017		1803535	0.114
	D25_2B	D25_2B.D	Sample		2019-08-23 17:31:00	13.245		111110		36778	0.101	13.252		2142730		686056	0.114
	D26_2B	D26_2B.D	Sample		2019-08-23 19:45:00	13.252		228830		73152	0.107	13.252		5220233		1630520	0.121
	D27_2B	D27_2B.D	Sample		2019-08-23 22:53:00	13.252		218257		69731	0.107	13.252		4792232		1487515	0.121
	D29_2B	D29_2B.D	Sample		2019-08-24 01:07:00	13.252		231313		73447	0.107	13.252		5145733		1590179	0.121
	D32_2B	D32_2B.D	Sample		2019-09-03 17:08:00	13.252		100876		32875	0.107	13.252		1981683		646559	0.114
	D1_3B	D1_3B.D	Sample		2019-07-30 05:43:00	13.259		69052178		20974914	0.174	13.259		15463351		4745985	0.134
	D2_3B	D2_3B.D	Sample		2019-07-31 11:35:00	13.259		144713		46196	0.114	13.259		3887593		1225928	0.127
	D4_3B	D4_3B.D	Sample		2019-07-31 13:23:00	13.259		176224		56639	0.114	13.259		4074540		1281340	0.127
	D5_3B	D5_3B.D	Sample		2019-07-30 07:30:00	13.259		133135		51770	0.084	13.259		3927740		1237124	0.127
	D6_3B	D6_3B.D	Sample		2019-07-31 16:31:00	13.259		171492		55282	0.114	13.259		3678837		1161055	0.127
	D7_3B	D7_3B.D	Sample		2019-07-31 23:13:00	13.259		225171		71603	0.114	13.259		4707064		1465096	0.127
	D8_3B	D8_3B.D	Sample		2019-08-05 05:10:00	13.259		245060		76943	0.114	13.259		5063954		1564206	0.127
	D9_3B	D9_3B.D	Sample		2019-08-05 06:57:00	13.259		293025		88649	0.121	13.259		5580090		1703225	0.127
	D11_3B	D11_3B.D	Sample		2019-08-08 17:53:00	13.252		73147		29568	0.08	13.252		2225941		730607	0.114
	D12_3B	D12_3B.D	Sample		2019-08-08 19:40:00	13.252		86214		34562	0.081	13.259		2453639		780069	0.121
	D13_3B	D13_3B.D	Sample		2019-08-08 22:21:00	13.252		102806		33933	0.107	13.252		1883636		616270	0.114
	D14_3B	D14_3B.D	Sample		2019-08-08 23:41:00	13.252		87107		34997	0.081	13.252		2383651		756121	0.121
	D15_3B	D15_3B.D	Sample		2019-08-22 08:35:00	13.245		92026		37601	0.078	13.252		2853787		922425	0.114
	D18_3B	D18_3B.D	Sample		2019-08-22 09:55:00	13.252		151075		48376	0.107	13.252		2671476		863675	0.114
	D19_3B	D19_3B.D	Sample		2019-08-22 11:43:00	13.245		139213		44418	0.107	13.252		2341976		749921	0.114
	D20_3B	D20_3B.D	Sample		2019-08-24 02:28:00	13.245		120284		40046	0.101	13.252		2158450		689589	0.114
	D21_3B	D21_3B.D	Sample		2019-08-24 05:09:00	13.245		138801		44622	0.107	13.252		2782336		894563	0.114
	D22_3B	D22_3B.D	Sample		2019-08-24 06:02:00	13.246		186497		60475	0.107	13.246		4920457		1582132	0.114
	D25_3B	D25_3B.D	Sample		2019-08-24 06:56:00	13.245		160271		51479	0.107	13.252		2764153		886035	0.114
	D26_3B	D26_3B.D	Sample		2019-08-24 08:17:00	13.252		298531		91532	0.114	13.252		5357457		1633904	0.121
	D27_3B	D27_3B.D	Sample		2019-08-24 09:10:00	13.252		262105		81284	0.114	13.252		4509919		1404396	0.121
	D29_3B	D29_3B.D	Sample		2019-08-24 10:04:00	13.252		331051		101581	0.114	13.252		6151810		1884738	0.121
	D32_3B	D32_3B.D	Sample		2019-09-03 18:55:00	13.252		132235		43244	0.107	13.252		2069516		674506	0.114
	1B_D40	1B_D40.D	Sample		43710.9	13.252		113356		37131	0.107	13.252		1647525		537636	0.114
	1B_D40-Plus_DAILY	1B_D40-Plus_DAILY.D	Sample		43710.9	13.246		16190035		5229142	0.141	13.252		4390624		1416532	0.121
	1B_D41-Plus_DAILY_D1	1B_D41-Plus_DAILY_D1.D	Sample		43712.2	13.246		15560178		5065178	0.141	13.252		4187134		1350365	0.121
	1B_D41-Plus_DAILY_D1-Plus	1B_D41-Plus_DAILY_D1-Plus.D	Sample		43712.3	13.245		32589020		10447468	0.154	13.252		6386172		2048852	0.121
	1B_D42-Plus_DAILY_D2	1B_D42-Plus_DAILY_D2.D	Sample		43712.8	13.245		30320090		9757956	0.154	13.252		6018815		1917827	0.121
	1B_D42-Plus_DAILY_D2-Plus	1B_D42-Plus_DAILY_D2-Plus.D	Sample		43712.9	13.245		41874305		13390564	0.161	13.252		7465990		2364376	0.121
	1B_D43-Plus_DAILY_D3.D	1B_D43-Plus_DAILY_D3.D	Sample		43713.8	13.246		44301458		14008950	0.161	13.252		7894425		2484709	0.121
	1B_D43-Plus_DAILY_D3-Plus.D	1B_D43-Plus_DAILY_D3-Plus.D	Sample		43713.8	13.245		55187020		17235750	0.161	13.252		9282883		2897070	0.121
	1B_D45-Plus_DAILY_D5	1B_D45-Plus_DAILY_D5.D	Sample		43715.7	13.245		56395210		17792567	0.165	13.245		9020497		2839044	0.121
	1B_D45-Plus_DAILY_D5-Plus	1B_D45-Plus_DAILY_D5-Plus.D	Sample		43715.7	13.246		68813840		20992238	0.17	13.252		10922926		3334225	0.127
	1B_D46-Plus_DAILY_D6	1B_D46-Plus_DAILY_D6.D	Sample		43726.1	13.25		67043649		20650552	0.175	13.25		9504907		2969217	0.121
	1B_D46-Plus_DAILY_D6-Label	1B_D46-Plus_DAILY_D6-Label.D	Sample		43726.2	13.25		84526011		19717048	0.175	13.25		9100689		2766167	0.128
	1B_D47-Plus_DAILY_D7-24H_Label	1B_D47-Plus_DAILY_D7-24H_Label.D	Sample		43726.2	13.25		80875839		18986944	0.175	13.25		8672127		2648658	0.128
	2B_D40	2B_D40.D	Sample		2019-09-02 23:18:00	13.252		107389		35156	0.107	13.252		2023389		662803	0.114
	2B_D40-Plus_DAILY	2B_D40-Plus_DAILY.D	Sample		2019-09-03 01:05:00	13.245		15801492		5113729	0.141	13.252		4364054		1407498	0.121
	2B_D41-Plus_DAILY_D1	2B_D41-Plus_DAILY_D1.D	Sample		2019-09-04 06:30:00	13.245		16848813		5446012	0.141	13.252		4434408		1431573	0.121
	2B_D41-Plus_DAILY_D1-Plus	2B_D41-Plus_DAILY_D1-Plus.D	Sample		2019-09-04 06:57:00	13.246		32466664		10365909	0.154	13.252		6489345		2079137	0.121
	2B_D42-Plus_DAILY_D2	2B_D42-Plus_DAILY_D2.D	Sample		2019-09-04 21:00:00	13.246		32485915		10373146	0.154	13.252		6484788		2059161	0.121
	2B_D42-Plus_DAILY_D2-Plus	2B_D42-Plus_DAILY_D2-Plus.D	Sample		2019-09-04 21:26:00	13.245		42375394		13513656	0.161	13.252		7562640		2403536	0.121
	2B_D43-Plus_DAILY_D3.D	2B_D43-Plus_DAILY_D3.D	Sample		2019-09-05 23:16:00	13.246		40674930		13068123	0.161	13.246		7221915		2290112	0.121
	2B_D43-Plus_DAILY_D3-Plus.D	2B_D43-Plus_DAILY_D3-Plus.D	Sample		2019-09-05 23:43:00	13.245		52174864		16422549	0.168	13.252		8816877		2765819	0.121
	2B_D45-Plus_DAILY_D5	2B_D45-Plus_DAILY_D5.D	Sample		2019-09-07 21:00:00	13.245		60021788		18708490	0.168	13.245		9609290		2981917	0.121
	2B_D45-Plus_DAILY_D5-Plus	2B_D45-Plus_DAILY_D5-Plus.D	Sample		2019-09-07 21:27:00	13.246		65715362		20245633	0.171	13.246		10542963		3246822	0.121
	2B_D46-Plus_DAILY_D6	2B_D46-Plus_DAILY_D6.D	Sample		2019-09-18 10:23:00	13.25		70745151		21562174	0.175	13.25		10054606		3107855	0.121
	2B_D46-Plus_DAILY_D6-Label	2B_D46-Plus_DAILY_D6-Label.D	Sample		2019-09-18 10:50:00	13.25		80020924		18818069	0.169	13.25		8532176		2629492	0.121
	2B_D47-Plus_DAILY_D7-24H_Label	2B_D47-Plus_DAILY_D7-24H_Label.D	Sample		2019-09-18 12:37:00	13.25		78282495		18461464	0.169	13.25		8322035		2570516	0.121
	3B_D40	3B_D40.D	Sample		2019-09-03 02:52:00	13.252		139389		45392	0.107	13.252		2129031		694102	0.114
	3B_D40-Plus_DAILY	3B_D40-Plus_DAILY.D	Sample		2019-09-03 03:19:00	13.245		15679511		5083346	0.141	13.252		4322947		1389082	0.121
	3B_D41-Plus_DAILY_D1	3B_D41-Plus_DAILY_D1.D	Sample		2019-09-04 07:23:00	13.245		16865546		5431838	0.141	13.252		4452972		1433773	0.121
	3B_D41-Plus_DAILY_D1-Plus	3B_D41-Plus_DAILY_D1-Plus.D	Sample		2019-09-04 07:50:00	13.245		33339129		10630988	0.154	13.252		6603248		2109212	0.121
	3B_D42-Plus_DAILY_D2	3B_D42-Plus_DAILY_D2.D	Sample		2019-09-04 21:53:00	13.245		27383018		8946539	0.147	13.245		5416045		1742889	0.121
	3B_D42-Plus_DAILY_D2-Plus	3B_D42-Plus_DAILY_D2-Plus.D	Sample		2019-09-04 22:20:00	13.246		42394258		13582902	0.161	13.252		7659904		2420026	0.121
	3B_D43-Plus_DAILY_D3.D	3B_D43-Plus_DAILY_D3.D	Sample		2019-09-05 16:08:00	13.245		43784806		13960535	0.161	13.252		7761188		2443365	0.121
	3B_D43-Plus_DAILY_D3-Plus.D	3B_D43-Plus_DAILY_D3-Plus.D	Sample		2019-09-05 16:35:00	13.246		48836866		15599016	0.161	13.246		8121154		2571360	0.121
	3B_D45-Plus_DAILY_D5	3B_D45-Plus_DAILY_D5.D	Sample		2019-09-07 13:53:00	13.245		59331149		18578442	0.169	13.245		9505775		2963217	0.121
	3B_D45-Plus_DAILY_D5-Plus	3B_D45-Plus_DAILY_D5-Plus.D	Sample		2019-09-07 14:19:00	13.245		67895432		20840719	0.17	13.252		9653713		2978981	0.121
	3B_D46-Plus_DAILY_D6	3B_D46-Plus_DAILY_D6.D	Sample		43726.7	13.25		70528534		21495820	0.175	13.25		10000964		3093167	0.121
	3B_D46-Plus_DAILY_D6-Label	3B_D46-Plus_DAILY_D6-Label.D	Sample		43726.7	13.25		78951309		18525414	0.169	13.25		8398893		2587081	0.121
	3B_D47-Plus_DAILY_D7-24H_Label	3B_D47-Plus_DAILY_D7-24H_Label.D	Sample		43726.8	13.25		80750015		18874685	0.175	13.25		8662006		2632107	0.128
