# Supplementary material for: Metabolic adaptation to consume butyrate under prolonged resource exhaustion
Source: PLoS Genet. 2023 Jun 22;19(6):e1010812. doi: 10.1371/journal.pgen.1010812 (PMC10321620; doi:10.1371/journal.pgen.1010812)
Supplement: S1 Dataset — (ZIP) [file pgen.1010812.s007.zip › Supplementary_dataset1/Fig 4/Fig 4A-B GCMS Butyrate Raw data.xlsx]

## Sheet: Fig 4A
						Butyrate M+0 Results						Butyrate M+1 Results
	Name	Data File	Type	Level	Acq. Date-Time	RT		Area	Accuracy	Height	Width	RT		Area	Accuracy	Height	Width
	T0_M9	T0_M9-1.D	Sample		2019-08-07 20:52:00	10.138		4281174		1097192	0.193	10.138		190484		47023	0.218
	T0_M9	T0_M9-2.D	Sample		2019-08-08 05:21:00	10.138		5591088		1447704	0.192	10.138		257403		62984	0.261
	T0_M9	T0_M9-3.D	Sample		2019-08-08 16:05:00	10.138		5914480		1537310	0.195	10.138		274213		67112	0.251
	D1_1C	D1_1C.D	Sample		2019-07-29 19:26:00	13.259		55541961		17421269	0.168	13.259		12260922		3884159	0.134
	D2_1C	D2_1C.D	Sample		2019-07-30 21:45:00	13.259		23861886		7570127	0.154	13.259		6460287		2082072	0.127
	D4_1C	D4_1C.D	Sample		2019-07-30 23:33:00	13.259		27471590		8651475	0.154	13.259		7443223		2374601	0.127
	D5_1C	D5_1C.D	Sample		2019-07-29 21:13:00	13.259		8622677		2780739	0.141	13.259		4083549		1314104	0.127
	D6_1C	D6_1C.D	Sample		2019-07-31 02:40:00	13.259		32800		13771	0.075	13.259		3446269		1094442	0.127
	D7_1C	D7_1C.D	Sample		2019-07-31 18:45:00	13.259		55978		18361	0.107	13.259		3441407		1114776	0.121
	D8_1C	D8_1C.D	Sample		2019-08-04 18:53:00	13.259		43696		14574	0.105	13.259		2773765		908287	0.121
	D9_1C	D9_1C.D	Sample		2019-08-04 20:40:00	13.259		67001		21748	0.107	13.259		4319691		1346571	0.127
	D11_1C	D11_1C.D	Sample		2019-08-07 21:46:00	13.252		30668		10425	0.101	13.252		1972574		644001	0.114
	D12_1C	D12_1C.D	Sample		2019-08-07 23:33:00	13.252		35821		12224	0.101	13.259		2365334		752865	0.121
	D13_1C	D13_1C.D	Sample		2019-08-08 02:41:00	13.252		31080		10574	0.101	13.252		2027669		661633	0.114
	D14_1C	D14_1C.D	Sample		2019-08-08 04:01:00	13.252		41556		14225	0.101	13.259		2396006		764276	0.121
	D15_1C	D15_1C.D	Sample		2019-08-21 20:03:00	13.246		41260		13463	0.101	13.252		2607637		845538	0.114
	D18_1C	D18_1C.D	Sample		2019-08-21 21:24:00	13.246		20317		9076	0.07	13.252		2547081		825031	0.114
	D19_1C	D19_1C.D	Sample		2019-08-21 23:11:00	13.252		43259		14135	0.101	13.252		2723474		883177	0.114
	D20_1C	D20_1C.D	Sample		2019-08-22 21:23:00	13.245		26740		9132	0.094	13.252		1719203		566622	0.107
	D21_1C	D21_1C.D	Sample		2019-08-22 22:44:00	13.245		18219		8247	0.069	13.252		1589150		623122	0.083
	D22_1C	D22_1C.D	Sample		2019-08-23 00:31:00	13.246		84129		27759	0.101	13.252		5579465		1778626	0.121
	D25_1C	D25_1C.D	Sample		2019-08-23 03:12:00	13.252		38568		13301	0.094	13.252		1580932		621791	0.083
	D26_1C	D26_1C.D	Sample		2019-08-23 04:33:00	13.252		74922		24656	0.101	13.252		4829943		1496838	0.121
	D27_1C	D27_1C.D	Sample		2019-08-23 06:20:00	13.252		80045		26476	0.101	13.252		5073680		1579950	0.121
	D29_1C	D29_1C.D	Sample		2019-08-23 08:34:00	13.252		69573		22888	0.101	13.252		3011406		1115641	0.089
	D32_1C	D32_1C.D	Sample		2019-09-03 15:48:00	13.252		35380		11808	0.101	13.252		2055260		670761	0.114
	D40_1C	D40_1C.D	Sample		2019-09-03 05:33:00	13.252		39996		13351	0.101	13.252		1997984		653081	0.114
	D1_2C	D1_2C.D	Sample		2019-07-30 00:48:00	13.259		62548799		19400809	0.174	13.259		13946951		4377507	0.134
	D2_2C	D2_2C.D	Sample		2019-07-31 04:27:00	13.259		24687567		7826998	0.154	13.259		6835294		2196730	0.127
	D4_2C	D4_2C.D	Sample		2019-07-31 07:34:00	13.259		33732251		10048020	0.167	13.266		9418430		2836496	0.141
	D5_2C	D5_2C.D	Sample		2019-07-30 02:35:00	13.259		22705281		7211212	0.147	13.259		6242129		2012429	0.127
	D6_2C	D6_2C.D	Sample		2019-07-31 09:21:00	13.259		24831854		7811678	0.154	13.259		6696246		2145684	0.127
	D7_2C	D7_2C.D	Sample		2019-07-31 21:53:00	13.252		28035812		8728025	0.154	13.259		7675041		2437035	0.127
	D8_2C	D8_2C.D	Sample		2019-08-04 23:48:00	13.252		32031953		9923572	0.154	13.259		8858345		2732888	0.127
	D9_2C	D9_2C.D	Sample		2019-08-05 01:35:00	13.252		12989538		4023583	0.147	13.259		6226644		1949628	0.127
	D11_2C	D11_2C.D	Sample		2019-08-08 08:02:00	13.252		41369		14201	0.101	13.259		2541383		814416	0.121
	D12_2C	D12_2C.D	Sample		2019-08-08 09:49:00	13.252		44176		15130	0.101	13.259		2428448		775276	0.121
	D13_2C	D13_2C.D	Sample		2019-08-08 12:57:00	13.252		36393		12385	0.101	13.252		2378741		754114	0.121
	D14_2C	D14_2C.D	Sample		2019-08-08 14:44:00	13.252		37851		12891	0.101	13.252		2496100		792410	0.121
	D15_2C	D15_2C.D	Sample		2019-08-22 02:19:00	13.252		35065		12051	0.094	13.252		1573344		617395	0.083
	D18_2C	D18_2C.D	Sample		2019-08-22 04:06:00	13.252		41017		13316	0.101	13.252		1692153		664820	0.083
	D19_2C	D19_2C.D	Sample		2019-08-22 07:14:00	13.252		40542		13165	0.101	13.252		1707497		670474	0.083
	D20_2C	D20_2C.D	Sample		2019-08-23 10:49:00	13.245		39741		13634	0.094	13.252		1631369		637268	0.083
	D21_2C	D21_2C.D	Sample		2019-08-23 13:03:00	13.245		22505		10058	0.071	13.252		1823257		712542	0.083
	D22_2C	D22_2C.D	Sample		2019-08-23 16:10:00	13.245		82108		27141	0.101	13.252		5079664		1647541	0.114
	D25_2C	D25_2C.D	Sample		2019-08-23 17:58:00	13.246		34932		11982	0.094	13.252		2084038		669216	0.114
	D26_2C	D26_2C.D	Sample		2019-08-23 20:12:00	13.252		313972		97424	0.114	13.252		5059881		1567840	0.121
	D27_2C	D27_2C.D	Sample		2019-08-23 23:20:00	13.252		81817		26754	0.101	13.252		4739930		1472329	0.121
	D29_2C	D29_2C.D	Sample		2019-08-24 01:34:00	13.252		85832		27949	0.101	13.252		4997205		1535404	0.121
	D32_2C	D32_2C.D	Sample		2019-09-03 17:35:00	13.252		41058		13675	0.101	13.252		2373344		774327	0.114
	D40_2C	D40_2C.D	Sample		2019-09-03 09:06:00	13.252		34371		11310	0.101	13.252		1298292		512853	0.083
	D1_3C	D1_3C.D	Sample		2019-07-30 06:10:00	13.259		60621719		18787922	0.174	13.259		13825245		4335267	0.134
	D2_3C	D2_3C.D	Sample		2019-07-31 12:02:00	13.259		26618309		8374580	0.154	13.259		7258698		2315474	0.127
	D4_3C	D4_3C.D	Sample		2019-07-31 13:50:00	13.259		30350338		9274191	0.161	13.259		8394480		2623245	0.127
	D5_3C	D5_3C.D	Sample		2019-07-30 07:57:00	13.259		26981300		8476569	0.154	13.259		7160634		2284751	0.127
	D6_3C	D6_3C.D	Sample		2019-07-31 16:58:00	13.259		33607287		10221105	0.161	13.259		9207357		2822988	0.134
	D7_3C	D7_3C.D	Sample		2019-07-31 23:40:00	13.252		31964738		9812634	0.161	13.259		8534249		2678161	0.127
	D8_3C	D8_3C.D	Sample		2019-08-05 05:36:00	13.259		39120809		11594479	0.167	13.259		10729766		3208908	0.134
	D9_3C	D9_3C.D	Sample		2019-08-05 08:44:00	13.252		39471500		11657729	0.161	13.259		10698736		3192865	0.134
	D11_3C	D11_3C.D	Sample		2019-08-08 18:19:00	13.252		9258631		2984626	0.134	13.252		3866719		1252715	0.121
	D12_3C	D12_3C.D	Sample		2019-08-08 20:07:00	13.252		38895		13288	0.101	13.252		2307458		732349	0.121
	D13_3C	D13_3C.D	Sample		2019-08-08 22:48:00	13.252		32877		11152	0.101	13.259		1993343		647334	0.114
	D14_3C	D14_3C.D	Sample		2019-08-09 00:08:00	13.252		36506		12408	0.101	13.259		2377228		751901	0.121
	D15_3C	D15_3C.D	Sample		2019-08-22 09:02:00	13.245		20220		9081	0.07	13.252		2471034		798948	0.114
	D18_3C	D18_3C.D	Sample		2019-08-22 10:22:00	13.245		50327		16352	0.101	13.252		3069957		990788	0.114
	D19_3C	D19_3C.D	Sample		2019-08-22 12:10:00	13.252		31033		10699	0.094	13.252		1398525		552147	0.083
	D20_3C	D20_3C.D	Sample		2019-08-24 02:54:00	13.245		33360		11383	0.094	13.252		2053553		669311	0.107
	D21_3C	D21_3C.D	Sample		2019-08-24 05:36:00	13.245		34466		11791	0.094	13.252		2305144		736465	0.114
	D22_3C	D22_3C.D	Sample		2019-08-24 06:29:00	13.245		92109		30351	0.101	13.252		6076246		1925197	0.121
	D25_3C	D25_3C.D	Sample		2019-08-24 07:23:00	13.246		34878		11932	0.094	13.252		2373773		761373	0.114
	D26_3C	D26_3C.D	Sample		2019-08-24 08:44:00	13.252		80888		26456	0.101	13.252		5434833		1676511	0.121
	D27_3C	D27_3C.D	Sample		2019-08-24 09:37:00	13.252		80142		26225	0.101	13.252		5355275		1640227	0.121
	D29_3C	D29_3C.D	Sample		2019-08-24 10:31:00	13.252		70700		23095	0.101	13.252		4606114		1427201	0.121
	D32_3C	D32_3C.D	Sample		2019-09-03 19:22:00	13.252		31542		10386	0.101	13.252		1903191		619128	0.114
	D40_3C	D40_3C.D	Sample		2019-09-03 11:47:00	13.252		41697		13955	0.101	13.252		2111094		688953	0.114
	1C_D40	1C_D40.D	Sample		2019-09-03 05:33:00	13.252		39996		13351	0.101	13.252		1997984		653081	0.114
	1C_D40-Plus_ONCE	1C_D40-Plus_ONCE.D	Sample		2019-09-03 06:26:00	13.245		17747091		5722074	0.141	13.252		4485141		1445184	0.121
	1C_D40-Plus_ONCE-3H	1C_D40-Plus_ONCE-3H.D	Sample		43711.3	13.246		16560913		5383198	0.141	13.252		4242404		1368991	0.121
	1C_D40-Plus_ONCE-6H	1C_D40-Plus_ONCE-6H.D	Sample		43711.4	13.245		15419470		5055946	0.134	13.252		3976660		1298764	0.114
	1C_D40-Plus_ONCE-9H	1C_D40-Plus_ONCE-9H.D	Sample		43712.1	13.246		18023991		5781084	0.141	13.252		4758722		1527575	0.121
	1C_D41-Plus_ONCE-25H	1C_D41-Plus_ONCE-25H.D	Sample		2019-09-04 02:03:00	13.245		19094621		6129698	0.141	13.252		4894278		1573196	0.121
	1C_D42-Plus_ONCE-48H	1C_D42-Plus_ONCE-48H.D	Sample		2019-09-04 17:25:00	13.252		49256		16466	0.101	13.252		1995081		650478	0.114
	1C_D43-Plus_ONCE-72H.D	1C_D43-Plus_ONCE-72H.D	Sample		43713.8	13.252		38813		12774	0.101	13.252		2188928		710923	0.114
	1C_D45-Plus_ONCE-120H	1C_D45-Plus_ONCE-120H.D	Sample		43715.7	13.245		27150		9309	0.094	13.252		1418341		468190	0.107
	1C_D46-Plus_ONCE-144H	1C_D46-Plus_ONCE-144H.D	Sample		43725.9	13.257		33612		9650	0.174	13.257		1952322		574273	0.189
	1C_D46-Plus_ONCE-168H_STOP	1C_D46-Plus_ONCE-168H_STOP.D	Sample		2019-09-17 21:02:00	13.257		29235		8369	0.174	13.257		1760387		508588	0.189
	2C_D40	2C_D40.D	Sample		2019-09-03 09:06:00	13.252		34371		11310	0.101	13.252		1298292		512853	0.083
	2C_D40-Plus_ONCE	2C_D40-Plus_ONCE.D	Sample		2019-09-03 10:00:00	13.245		17838723		5699391	0.141	13.252		4899098		1574657	0.121
	2C_D40-Plus_ONCE-3H	2C_D40-Plus_ONCE-3H.D	Sample		43711.4	13.245		16825925		5433481	0.141	13.252		4623077		1484618	0.121
	2C_D40-Plus_ONCE-6H	2C_D40-Plus_ONCE-6H.D	Sample		43711.5	13.245		15114123		4893869	0.141	13.252		4270080		1374043	0.121
	2C_D40-Plus_ONCE-9H	2C_D40-Plus_ONCE-9H.D	Sample		43712.1	13.245		14587935		4685019	0.141	13.252		4142757		1335676	0.121
	2C_D41-Plus_ONCE-25H	2C_D41-Plus_ONCE-25H.D	Sample		43712.1	13.252		1595621		513619	0.121	13.252		2428677		794203	0.114
	2C_D42-Plus_ONCE-48H	2C_D42-Plus_ONCE-48H.D	Sample		2019-09-04 18:19:00	13.252		30447		9953	0.101	13.252		1113235		440629	0.082
	2C_D43-Plus_ONCE-72H.D	2C_D43-Plus_ONCE-72H.D	Sample		2019-09-05 22:49:00	13.252		40942		13540	0.101	13.252		2244558		725682	0.114
	2C_D45-Plus_ONCE-120H	2C_D45-Plus_ONCE-120H.D	Sample		2019-09-07 20:33:00	13.245		44547		14592	0.101	13.252		1614000		518731	0.114
	2C_D46-Plus_ONCE-144H	2C_D46-Plus_ONCE-144H.D	Sample		2019-09-17 22:49:00	13.257		39238		11502	0.174	13.257		1981854		582235	0.189
	2C_D46-Plus_ONCE-168H_STOP	2C_D46-Plus_ONCE-168H_STOP.D	Sample		2019-09-17 23:16:00	13.257		30662		8830	0.174	13.257		1728248		501026	0.189
	3C_D40	3C_D40.D	Sample		2019-09-03 11:47:00	13.252		41697		13955	0.101	13.252		2111094		688953	0.114
	3C_D40-Plus_ONCE	3C_D40-Plus_ONCE.D	Sample		2019-09-03 12:40:00	13.245		16222730		5250609	0.141	13.252		4341349		1399189	0.121
	3C_D40-Plus_ONCE-3H	3C_D40-Plus_ONCE-3H.D	Sample		2019-09-03 13:07:00	13.245		16387333		5282684	0.141	13.252		4439669		1424673	0.121
	3C_D40-Plus_ONCE-6H	3C_D40-Plus_ONCE-6H.D	Sample		2019-09-03 13:34:00	13.246		14974675		4866841	0.141	13.252		4100707		1339535	0.114
	3C_D40-Plus_ONCE-9H	3C_D40-Plus_ONCE-9H.D	Sample		2019-09-04 03:23:00	13.245		17143160		5505831	0.141	13.252		4667250		1502937	0.121
	3C_D41-Plus_ONCE-25H	3C_D41-Plus_ONCE-25H.D	Sample		2019-09-04 03:50:00	13.245		17189733		5533528	0.141	13.252		4544901		1460815	0.121
	3C_D42-Plus_ONCE-48H	3C_D42-Plus_ONCE-48H.D	Sample		2019-09-04 19:12:00	13.245		14611450		4796657	0.134	13.245		3943528		1285952	0.114
	3C_D43-Plus_ONCE-72H.D	3C_D43-Plus_ONCE-72H.D	Sample		2019-09-05 15:41:00	13.245		11869680		3873231	0.134	13.245		3674213		1190577	0.114
	3C_D45-Plus_ONCE-120H	3C_D45-Plus_ONCE-120H.D	Sample		2019-09-07 13:26:00	13.246		13611		6200	0.069	13.252		1139264		446813	0.083
	3C_D46-Plus_ONCE-144H	3C_D46-Plus_ONCE-144H.D	Sample		2019-09-18 00:36:00	13.257		30905		8869	0.174	13.257		1871229		543892	0.189
	3C_D46-Plus_ONCE-168H_STOP	3C_D46-Plus_ONCE-168H_STOP.D	Sample		2019-09-18 01:02:00	13.257		20977		5966	0.174	13.257		1315584		373069	0.189

## Sheet: Fig 4B
						Butyrate M+0 Results						Butyrate M+1 Results
	Name	Data File	Type	Level	Acq. Date-Time	RT	Final Conc.	Area	Accuracy	Height	Width	RT	Final Conc.	Area	Accuracy	Height	Width
	T0_M9	T0_M9-1.D	Sample		2019-08-07 20:52:00	13.252		22508		7641	0.101	13.252		1280308		417245	0.114
	T0_M9	T0_M9-2.D	Sample		2019-08-08 05:21:00	13.252		41810		14334	0.101	13.259		2449543		783910	0.121
	T0_M9	T0_M9-3.D	Sample		2019-08-08 16:05:00	13.252		37040		12588	0.101	13.252		2098383		683378	0.114
	D1_1B	D1_1B.D	Sample		2019-07-29 18:59:00	13.259		55141033		17219843	0.168	13.259		12391863		3927497	0.134
	D2_1B	D2_1B.D	Sample		2019-07-30 21:19:00	13.259		109258		35504	0.114	13.259		3108910		992021	0.127
	D4_1B	D4_1B.D	Sample		2019-07-30 23:06:00	13.259		73121		29473	0.079	13.259		2711192		882733	0.121
	D5_1B	D5_1B.D	Sample		2019-07-29 20:46:00	13.259		88540		34876	0.084	13.266		2967416		944115	0.127
	D6_1B	D6_1B.D	Sample		2019-07-31 02:13:00	13.259		149182		48488	0.114	13.259		3257591		1034529	0.127
	D7_1B	D7_1B.D	Sample		2019-07-31 18:18:00	13.252		129950		50043	0.085	13.259		3924939		1260096	0.121
	D8_1B	D8_1B.D	Sample		2019-08-04 18:26:00	13.259		190232		61143	0.114	13.259		3925520		1234210	0.127
	D9_1B	D9_1B.D	Sample		2019-08-04 20:13:00	13.259		175041		56595	0.114	13.259		3415466		1105939	0.121
	D11_1B	D11_1B.D	Sample		2019-08-07 21:19:00	13.252		85305		34206	0.081	13.252		2066811		674451	0.114
	D12_1B	D12_1B.D	Sample		2019-08-07 23:06:00	13.252		75194		30357	0.08	13.252		2162131		705476	0.114
	D13_1B	D13_1B.D	Sample		2019-08-08 02:14:00	13.252		69455		28240	0.08	13.252		1926354		630268	0.114
	D14_1B	D14_1B.D	Sample		2019-08-08 03:34:00	13.252		85250		34296	0.081	13.259		2393308		763056	0.121
	D15_1B	D15_1B.D	Sample		2019-08-21 19:36:00	13.245		68612		28166	0.078	13.252		2012742		651822	0.114
	D18_1B	D18_1B.D	Sample		2019-08-21 20:57:00	13.245		76113		31173	0.078	13.252		1550514		606130	0.083
	D19_1B	D19_1B.D	Sample		2019-08-21 22:44:00	13.246		79969		32769	0.078	13.252		1586281		620663	0.083
	D20_1B	D20_1B.D	Sample		2019-08-22 20:56:00	13.245		115611		38534	0.101	13.252		1976604		651449	0.107
	D21_1B	D21_1B.D	Sample		2019-08-22 22:17:00	13.245		115691		38412	0.101	13.252		1981280		635275	0.114
	D22_1B	D22_1B.D	Sample		2019-08-23 00:04:00	13.245		191062		61984	0.107	13.252		5121125		1662347	0.114
	D25_1B	D25_1B.D	Sample		2019-08-23 02:18:00	13.252		135336		43618	0.107	13.252		1346994		533882	0.082
	D26_1B	D26_1B.D	Sample		2019-08-23 04:06:00	13.252		181525		70601	0.083	13.252		4995250		1544733	0.121
	D27_1B	D27_1B.D	Sample		2019-08-23 05:26:00	13.252		170071		66264	0.083	13.252		4854710		1509633	0.121
	D29_1B	D29_1B.D	Sample		2019-08-23 07:14:00	13.252		291824		90625	0.114	13.252		5006903		1551158	0.121
	D32_1B	D32_1B.D	Sample		2019-09-03 15:21:00	13.252		95638		37978	0.081	13.252		2507355		817914	0.114
	1B_D40	1B_D40.D	Sample		2019-09-02 21:04:00	13.252		113356		37131	0.107	13.252		1647525		537636	0.114
	D1_2B	D1_2B.D	Sample		2019-07-30 00:21:00	13.259		58913938		18338159	0.174	13.259		13221371		4165739	0.134
	D2_2B	D2_2B.D	Sample		2019-07-31 04:00:00	13.259		42393		17699	0.077	13.259		3035344		964622	0.127
	D4_2B	D4_2B.D	Sample		2019-07-31 07:07:00	13.259		79160		31439	0.081	13.259		4606333		1436211	0.127
	D5_2B	D5_2B.D	Sample		2019-07-30 02:08:00	13.259		72354		28903	0.082	13.266		3353538		1064303	0.127
	D6_2B	D6_2B.D	Sample		2019-07-31 08:54:00	13.259		66094		27186	0.077	13.259		2885851		939061	0.121
	D7_2B	D7_2B.D	Sample		2019-07-31 21:26:00	13.259		183882		58141	0.114	13.259		4926982		1536529	0.127
	D8_2B	D8_2B.D	Sample		2019-08-04 23:21:00	13.259		201478		63006	0.114	13.259		5320733		1630100	0.127
	D9_2B	D9_2B.D	Sample		2019-08-05 01:08:00	13.259		194934		61750	0.114	13.259		4977390		1544894	0.127
	D11_2B	D11_2B.D	Sample		2019-08-08 07:35:00	13.252		57481		23605	0.078	13.259		2275661		725470	0.121
	D12_2B	D12_2B.D	Sample		2019-08-08 09:22:00	13.252		63748		25985	0.079	13.259		2513027		799400	0.121
	D13_2B	D13_2B.D	Sample		2019-08-08 12:30:00	13.252		91841		30231	0.107	13.252		2118650		691833	0.114
	D14_2B	D14_2B.D	Sample		2019-08-08 14:18:00	13.252		64278		26202	0.079	13.252		2277529		742290	0.114
	D15_2B	D15_2B.D	Sample		2019-08-22 01:52:00	13.252		104088		33225	0.107	13.252		2455034		796222	0.114
	D18_2B	D18_2B.D	Sample		2019-08-22 03:39:00	13.252		112261		35785	0.107	13.252		2576541		835381	0.114
	D19_2B	D19_2B.D	Sample		2019-08-22 05:54:00	13.252		100098		33354	0.101	13.252		1443926		569006	0.083
	D20_2B	D20_2B.D	Sample		2019-08-23 10:22:00	13.245		79898		26499	0.101	13.252		1950350		640179	0.107
	D21_2B	D21_2B.D	Sample		2019-08-23 12:36:00	13.246		112262		37188	0.101	13.252		2598964		836225	0.114
	D22_2B	D22_2B.D	Sample		2019-08-23 15:44:00	13.245		163465		52780	0.107	13.252		5588017		1803535	0.114
	D25_2B	D25_2B.D	Sample		2019-08-23 17:31:00	13.245		111110		36778	0.101	13.252		2142730		686056	0.114
	D26_2B	D26_2B.D	Sample		2019-08-23 19:45:00	13.252		228830		73152	0.107	13.252		5220233		1630520	0.121
	D27_2B	D27_2B.D	Sample		2019-08-23 22:53:00	13.252		218257		69731	0.107	13.252		4792232		1487515	0.121
	D29_2B	D29_2B.D	Sample		2019-08-24 01:07:00	13.252		231313		73447	0.107	13.252		5145733		1590179	0.121
	D32_2B	D32_2B.D	Sample		2019-09-03 17:08:00	13.252		100876		32875	0.107	13.252		1981683		646559	0.114
	2B_D40	2B_D40.D	Sample		2019-09-02 23:18:00	13.252		107389		35156	0.107	13.252		2023389		662803	0.114
	D1_3B	D1_3B.D	Sample		2019-07-30 05:43:00	13.259		69052178		20974914	0.174	13.259		15463351		4745985	0.134
	D2_3B	D2_3B.D	Sample		2019-07-31 11:35:00	13.259		144713		46196	0.114	13.259		3887593		1225928	0.127
	D4_3B	D4_3B.D	Sample		2019-07-31 13:23:00	13.259		176224		56639	0.114	13.259		4074540		1281340	0.127
	D5_3B	D5_3B.D	Sample		2019-07-30 07:30:00	13.259		133135		51770	0.084	13.259		3927740		1237124	0.127
	D6_3B	D6_3B.D	Sample		2019-07-31 16:31:00	13.259		171492		55282	0.114	13.259		3678837		1161055	0.127
	D7_3B	D7_3B.D	Sample		2019-07-31 23:13:00	13.259		225171		71603	0.114	13.259		4707064		1465096	0.127
	D8_3B	D8_3B.D	Sample		2019-08-05 05:10:00	13.259		245060		76943	0.114	13.259		5063954		1564206	0.127
	D9_3B	D9_3B.D	Sample		2019-08-05 06:57:00	13.259		293025		88649	0.121	13.259		5580090		1703225	0.127
	D11_3B	D11_3B.D	Sample		2019-08-08 17:53:00	13.252		73147		29568	0.08	13.252		2225941		730607	0.114
	D12_3B	D12_3B.D	Sample		2019-08-08 19:40:00	13.252		86214		34562	0.081	13.259		2453639		780069	0.121
	D13_3B	D13_3B.D	Sample		2019-08-08 22:21:00	13.252		102806		33933	0.107	13.252		1883636		616270	0.114
	D14_3B	D14_3B.D	Sample		2019-08-08 23:41:00	13.252		87107		34997	0.081	13.252		2383651		756121	0.121
	D15_3B	D15_3B.D	Sample		2019-08-22 08:35:00	13.245		92026		37601	0.078	13.252		2853787		922425	0.114
	D18_3B	D18_3B.D	Sample		2019-08-22 09:55:00	13.252		151075		48376	0.107	13.252		2671476		863675	0.114
	D19_3B	D19_3B.D	Sample		2019-08-22 11:43:00	13.245		139213		44418	0.107	13.252		2341976		749921	0.114
	D20_3B	D20_3B.D	Sample		2019-08-24 02:28:00	13.245		120284		40046	0.101	13.252		2158450		689589	0.114
	D21_3B	D21_3B.D	Sample		2019-08-24 05:09:00	13.245		138801		44622	0.107	13.252		2782336		894563	0.114
	D22_3B	D22_3B.D	Sample		2019-08-24 06:02:00	13.246		186497		60475	0.107	13.246		4920457		1582132	0.114
	D25_3B	D25_3B.D	Sample		2019-08-24 06:56:00	13.245		160271		51479	0.107	13.252		2764153		886035	0.114
	D26_3B	D26_3B.D	Sample		2019-08-24 08:17:00	13.252		298531		91532	0.114	13.252		5357457		1633904	0.121
	D27_3B	D27_3B.D	Sample		2019-08-24 09:10:00	13.252		262105		81284	0.114	13.252		4509919		1404396	0.121
	D29_3B	D29_3B.D	Sample		2019-08-24 10:04:00	13.252		331051		101581	0.114	13.252		6151810		1884738	0.121
	D32_3B	D32_3B.D	Sample		2019-09-03 18:55:00	13.252		132235		43244	0.107	13.252		2069516		674506	0.114
	3B_D40	3B_D40.D	Sample		43711.1	13.252		139389		45392	0.107	13.252		2129031		694102	0.114
	1B_D40	1B_D40.D	Sample		2019-09-02 21:04:00	13.252		113356		37131	0.107	13.252		1647525		537636	0.114
	1B_D40-Plus_ONCE	1B_D40-Plus_ONCE.D	Sample		2019-09-02 21:58:00	13.245		16491456		5337150	0.141	13.252		4372972		1409389	0.121
	1B_D40-Plus_ONCE-3H	1B_D40-Plus_ONCE-3H.D	Sample		2019-09-02 22:24:00	13.245		14659581		4816607	0.134	13.252		4021473		1315083	0.114
	1B_D40-Plus_ONCE-6H	1B_D40-Plus_ONCE-6H.D	Sample		2019-09-02 22:51:00	13.246		14394871		4721177	0.134	13.252		3918383		1278665	0.114
	1B_D40-Plus_ONCE-9H	1B_D40-Plus_ONCE-9H.D	Sample		2019-09-03 22:29:00	13.245		17346456		5556773	0.141	13.252		4798578		1548109	0.121
	1B_D41-Plus_ONCE-25H	1B_D41-Plus_ONCE-25H.D	Sample		2019-09-03 22:56:00	13.246		17418254		5579301	0.141	13.252		4771469		1536043	0.121
	1B_D42-Plus_ONCE-48H	1B_D42-Plus_ONCE-48H.D	Sample		2019-09-04 16:58:00	13.246		15299469		4973912	0.141	13.252		4111295		1337961	0.114
	1B_D43-Plus_ONCE-72H.D	1B_D43-Plus_ONCE-72H.D	Sample		2019-09-05 20:09:00	13.245		15625092		5101971	0.141	13.245		4238845		1377200	0.114
	1B_D45-Plus_ONCE-120H	1B_D45-Plus_ONCE-120H.D	Sample		2019-09-07 17:53:00	13.245		13510736		4432932	0.134	13.245		3755441		1227497	0.114
	1B_D46-Plus_ONCE-144H	1B_D46-Plus_ONCE-144H.D	Sample		2019-09-17 19:42:00	13.243		14068889		4535580	0.189	13.243		3856539		1238511	0.189
	1B_D46-Plus_ONCE-168H_STOP	1B_D46-Plus_ONCE-168H_STOP.D	Sample		2019-09-17 20:09:00	13.243		13676165		4410604	0.189	13.243		3618955		1163667	0.189
	2B_D40	2B_D40.D	Sample		2019-09-02 23:18:00	13.252		107389		35156	0.107	13.252		2023389		662803	0.114
	2B_D40-Plus_ONCE	2B_D40-Plus_ONCE.D	Sample		2019-09-03 01:32:00	13.246		16861658		5457836	0.141	13.252		4510299		1454162	0.121
	2B_D40-Plus_ONCE-3H	2B_D40-Plus_ONCE-3H.D	Sample		43711.1	13.245		16583904		5367626	0.141	13.252		4483746		1447162	0.121
	2B_D40-Plus_ONCE-6H	2B_D40-Plus_ONCE-6H.D	Sample		43711.1	13.245		14611942		4796808	0.134	13.252		3862930		1259214	0.114
	2B_D40-Plus_ONCE-9H	2B_D40-Plus_ONCE-9H.D	Sample		43712	13.245		15953726		5158133	0.141	13.252		4323370		1392624	0.121
	2B_D41-Plus_ONCE-25H	2B_D41-Plus_ONCE-25H.D	Sample		43712	13.245		17130734		5549772	0.141	13.252		4524210		1459776	0.121
	2B_D42-Plus_ONCE-48H	2B_D42-Plus_ONCE-48H.D	Sample		2019-09-04 17:52:00	13.245		15344200		4987030	0.141	13.252		4040450		1310005	0.114
	2B_D43-Plus_ONCE-72H.D	2B_D43-Plus_ONCE-72H.D	Sample		2019-09-06 00:10:00	13.245		18315468		5879308	0.141	13.252		4744915		1510503	0.121
	2B_D45-Plus_ONCE-120H	2B_D45-Plus_ONCE-120H.D	Sample		2019-09-07 21:53:00	13.245		13818579		4548937	0.134	13.245		3575702		1173093	0.114
	2B_D46-Plus_ONCE-144H	2B_D46-Plus_ONCE-144H.D	Sample		2019-09-17 21:29:00	13.243		15780236		5071233	0.189	13.243		4330224		1387010	0.189
	2B_D46-Plus_ONCE-168H_STOP	2B_D46-Plus_ONCE-168H_STOP.D	Sample		2019-09-17 21:56:00	13.243		14296789		4617279	0.189	13.243		3680493		1185084	0.189
	3B_D40	3B_D40.D	Sample		2019-09-03 02:52:00	13.252		139389		45392	0.107	13.252		2129031		694102	0.114
	3B_D40-Plus_ONCE	3B_D40-Plus_ONCE.D	Sample		2019-09-03 04:12:00	13.246		16681911		5377958	0.141	13.252		4471444		1440432	0.121
	3B_D40-Plus_ONCE-3H	3B_D40-Plus_ONCE-3H.D	Sample		2019-09-03 04:39:00	13.245		17589693		5631264	0.141	13.252		4752267		1532126	0.121
	3B_D40-Plus_ONCE-6H	3B_D40-Plus_ONCE-6H.D	Sample		2019-09-03 05:06:00	13.245		14046113		4627374	0.134	13.245		3812964		1245110	0.114
	3B_D40-Plus_ONCE-9H	3B_D40-Plus_ONCE-9H.D	Sample		2019-09-04 00:16:00	13.246		16073975		5206338	0.141	13.252		4338809		1402870	0.121
	3B_D41-Plus_ONCE-25H	3B_D41-Plus_ONCE-25H.D	Sample		2019-09-04 00:43:00	13.245		17970745		5764043	0.141	13.252		4781459		1542573	0.121
	3B_D42-Plus_ONCE-48H	3B_D42-Plus_ONCE-48H.D	Sample		2019-09-04 18:46:00	13.245		13738342		4513436	0.134	13.245		3637869		1186652	0.114
	3B_D43-Plus_ONCE-72H.D	3B_D43-Plus_ONCE-72H.D	Sample		2019-09-05 17:01:00	13.245		13401343		4419028	0.134	13.245		3535581		1159602	0.114
	3B_D45-Plus_ONCE-120H	3B_D45-Plus_ONCE-120H.D	Sample		2019-09-07 14:46:00	13.246		12995068		4288776	0.134	13.246		3376444		1110637	0.114
	3B_D46-Plus_ONCE-144H	3B_D46-Plus_ONCE-144H.D	Sample		2019-09-17 23:42:00	13.243		15413959		4964696	0.189	13.243		4204087		1350699	0.189
	3B_D46-Plus_ONCE-168H_STOP	3B_D46-Plus_ONCE-168H_STOP.D	Sample		2019-09-18 00:09:00	13.243		15998751		5178397	0.189	13.243		4177918		1349346	0.189
