# Supplementary material for: Metabolic adaptation to consume butyrate under prolonged resource exhaustion
Source: PLoS Genet. 2023 Jun 22;19(6):e1010812. doi: 10.1371/journal.pgen.1010812 (PMC10321620; doi:10.1371/journal.pgen.1010812)
Supplement: S1 Dataset — (ZIP) [file pgen.1010812.s007.zip › Supplementary_dataset1/Fig 3/Fig 3A-B GCMS & CFU Raw data.xlsx]

## Sheet: Fig 3A Butyrate consump
						Butyrate M+0 Results						Butyrate M+1 150 μM Results
	Sample Name	Data File	Type	Level	Acq. Date-Time	RT		Area	Accuracy	Height	Width	RT		Area	Accuracy	Height	Width
	T0_1	T0_1.D	Sample		2019-03-21 22:16:00	13.299		2792662		929540	0.132	13.298		9775583		3271011	0.124
	T0_1	T0_1.D	Sample		2019-03-21 22:16:00	13.299		2792662		929540	0.132	13.298		9775583		3271011	0.124
	24H_B1	24H_B1.D	Sample		2019-03-21 23:11:00	13.299		83991922		27493297	0.165	13.299		20775840		7148977	0.116
	D2_B1	D2_B1.D	Sample		2019-03-22 01:27:00	13.299		87549899		28636739	0.166	13.299		22466390		7421627	0.129
	D3_B1	D3_B1.D	Sample		2019-03-22 03:43:00	13.3		101424363		32737093	0.168	13.299		25778864		8762620	0.119
	T0_2	T0_2.D	Sample		2019-03-22 04:37:00	13.298		2594007		879727	0.13	13.297		10723342		3592577	0.129
	T0_2	T0_2.D	Sample		2019-03-22 04:37:00	13.298		2594007		879727	0.13	13.297		10723342		3592577	0.129
	24H_B2	24H_B2.D	Sample		2019-03-22 05:32:00	13.299		84030655		27456554	0.166	13.298		22092278		7295869	0.129
	D2_B2	D2_B2.D	Sample		2019-03-22 07:48:00	13.299		85291041		27834191	0.166	13.298		20814350		7147572	0.117
	D3_B2	D3_B2.D	Sample		2019-03-22 10:04:00	13.298		82724449		27116586	0.165	13.297		20613731		7100885	0.117
	T0_3	T0_3.D	Sample		2019-03-22 10:59:00	13.297		2720174		905857	0.131	13.297		11023905		3686167	0.124
	T0_3	T0_3.D	Sample		2019-03-22 10:59:00	13.297		2720174		905857	0.131	13.297		11023905		3686167	0.124
	D4_B1	D4_B1.D	Sample		2019-03-22 19:54:00	13.298		100769831		32586102	0.168	13.298		26452088		8657534	0.131
	D5_B1	D5_B1.D	Sample		2019-03-22 21:15:00	13.298		101433446		32793230	0.168	13.297		24995979		8510732	0.118
	D6_B1	D6_B1.D	Sample		2019-03-22 23:05:00	13.297		94647758		30734777	0.168	13.296		24712934		8120996	0.129
	D4_B2	D4_B2.D	Sample		2019-03-23 01:21:00	13.298		95330068		30894541	0.168	13.297		23751046		8089122	0.119
	D5_B2	D5_B2.D	Sample		2019-03-23 02:42:00	13.296		87680712		28695586	0.167	13.296		22709114		7512385	0.129
	D6_B2	D6_B2.D	Sample		2019-03-23 04:31:00	13.297		90307717		29326581	0.167	13.297		22502822		7684393	0.118
	D7_B1	D7_B1.D	Sample		2019-03-23 15:49:00	13.296		77443963		25402481	0.165	13.296		20321938		6751824	0.128
	D8_B1	D8_B1.D	Sample		2019-03-23 17:11:00	13.296		79908185		26095858	0.166	13.296		22252018		7333627	0.129
	D9_B1	D9_B1.D	Sample		2019-03-23 19:00:00	13.296		75384680		24645948	0.165	13.295		21152023		6970635	0.129
	D10_B1	D10_B1.D	Sample		2019-03-23 21:16:00	13.298		97172776		30991458	0.169	13.297		26604880		8926917	0.12
	D11_B1	D11_B1.D	Sample		2019-03-23 22:38:00	13.296		84939492		27527829	0.167	13.295		24969652		8486493	0.119
	D7_B2	D7_B2.D	Sample		2019-03-24 00:27:00	13.296		84543397		27459977	0.167	13.295		21407380		7308210	0.117
	D8_B2	D8_B2.D	Sample		2019-03-24 01:49:00	13.294		73165490		23990997	0.164	13.294		19468550		6456082	0.128
	D9_B2	D9_B2.D	Sample		2019-03-24 04:05:00	13.296		80542152		26093812	0.165	13.295		20940980		7138749	0.117
	D10_B2	D10_B2.D	Sample		2019-03-24 05:27:00	13.296		83767865		27140381	0.166	13.296		22405718		7622450	0.118
	D11_B2	D11_B2.D	Sample		2019-03-24 07:16:00	13.297		86609641		27952536	0.167	13.296		20800721		7061373	0.118
	D12_B1	D12_B1.D	Sample		2019-03-24 20:32:00	13.293		60195357		19890329	0.162	13.292		16650205		5544386	0.127
	D13_B1	D13_B1.D	Sample		2019-03-24 21:53:00	13.294		70272577		23088670	0.164	13.293		19700474		6514191	0.129
	D12_B2	D12_B2.D	Sample		2019-03-25 00:10:00	13.296		86203405		27795920	0.167	13.296		24733371		8042080	0.131
	D13_B2	D13_B2.D	Sample		2019-03-25 02:26:00	13.293		62749085		20664972	0.162	13.293		17387874		5769493	0.128
	D15_B1	D15_B1.D	Sample		2019-03-25 18:39:00	13.293		63332368		20865626	0.163	13.293		18721240		6212358	0.128
	D17_B1	D17_B1.D	Sample		2019-03-25 19:33:00	13.294		39893618		13101551	0.158	13.293		16658272		5731910	0.116
	D18_B1	D18_B1.D	Sample		2019-03-25 20:55:00	13.294		13863432		4613587	0.142	13.294		15801026		5183558	0.128
	D18_B1plus	D18_B1plus.D	Sample		2019-03-25 21:22:00	13.294		88352670		28557384	0.168	13.294		23088333		7540589	0.13
	D19_B1	D19_B1.D	Sample		2019-03-25 22:16:00	13.294		2755036		934668	0.128	13.293		15864868		5246701	0.127
	D20_B1	D20_B1.D	Sample		2019-03-26 00:05:00	13.294		993854		340682	0.12	13.293		11921149		4152117	0.112
	D21_B1	D21_B1.D	Sample		2019-03-26 01:00:00	13.293		5382430		1793127	0.136	13.441		10550329		2424476	0.144
	D15_B2	D15_B2.D	Sample		2019-03-26 18:30:00	13.293		71803889		23414502	0.165	13.292		21233110		6977672	0.13
	D17_B2	D17_B2.D	Sample		2019-03-26 19:25:00	13.293		8097032		2680541	0.14	13.292		14177384		4925146	0.113
	D18_B2	D18_B2.D	Sample		2019-03-26 20:46:00	13.295		6109499		2049569	0.133	13.293		14431437		4987265	0.114
	D18_B2plus	D18_B2plus.D	Sample		2019-03-26 21:14:00	13.294		87082421		28174658	0.167	13.293		25191532		8232952	0.131
	D19_B2	D19_B2.D	Sample		2019-03-26 22:08:00	13.292		40431986		13334794	0.158	13.291		15837136		5479325	0.115
	D20_B2	D20_B2.D	Sample		2019-03-26 23:57:00	13.293		1456850		497468	0.121	13.292		12791474		4455437	0.112
	D21_B2	D21_B2.D	Sample		2019-03-27 00:52:00	13.292		6732877		2252734	0.137	13.291		12220917		4060528	0.126
	D22_B1	D22_B1.D	Sample		2019-03-28 18:01:00	13.292		1003515		344078	0.12	13.291		11428417		3985490	0.111
	D23_B1	D23_B1.D	Sample		2019-03-28 19:23:00	13.291		2987532		993744	0.132	13.29		11915221		3950007	0.126
	D24_B1	D24_B1.D	Sample		2019-03-28 20:17:00	13.29		762128		263144	0.118	13.29		12395178		4114377	0.126
	D25_B1	D25_B1.D	Sample		2019-03-28 21:11:00	13.29		1419510		471112	0.128	13.29		11632887		3874742	0.125
	D26_B1	D26_B1.D	Sample		2019-03-28 22:33:00	13.289		771112		266869	0.116	13.289		10938946		3636637	0.125
	D27_B1	D27_B1.D	Sample		2019-03-28 23:55:00	13.29		625088		217206	0.116	13.29		12409233		4128949	0.125
	D22_B2	D22_B2.D	Sample		2019-03-29 00:49:00	13.29		1113898		368801	0.127	13.289		11718264		3896823	0.125
	D23_B2	D23_B2.D	Sample		2019-03-29 03:11:00	13.291		4371204		1439346	0.136	13.29		13307151		4624180	0.113
	D24_B2	D24_B2.D	Sample		2019-03-29 04:05:00	13.29		880301		303315	0.118	13.289		11161077		3906088	0.112
	D25_B2	D25_B2.D	Sample		2019-03-29 04:59:00	13.29		2398332		812242	0.13	13.289		12865886		4269889	0.126
	D26_B2	D26_B2.D	Sample		2019-03-29 06:48:00	13.291		1126705		385210	0.12	13.29		12672822		4407680	0.112
	D27_B2	D27_B2.D	Sample		2019-03-29 07:43:00	13.29		791124		273011	0.117	13.289		12803143		4244157	0.126
	D28_B1	D28_B1.D	Sample		2019-03-30 17:35:00	13.288		310668		109676	0.111	13.287		9750667		3251010	0.124
	D29_B1	D29_B1.D	Sample		2019-03-30 18:29:00	13.288		355853		124954	0.11	13.287		8659899		3057663	0.109
	D30_B1	D30_B1.D	Sample		2019-03-30 19:51:00	13.288		244966		86856	0.108	13.287		10548581		3517063	0.125
	D31_B1	D31_B1.D	Sample		2019-03-30 20:45:00	13.289		249417		87749	0.108	13.289		12123004		4224587	0.111
	D32_B1	D32_B1.D	Sample		2019-03-30 21:40:00	13.289		292511		102740	0.11	13.288		11413923		3986961	0.112
	D28_B2	D28_B2.D	Sample		2019-03-30 23:29:00	13.289		509474		175897	0.116	13.289		13383537		4638864	0.112
	D29_B2	D29_B2.D	Sample		2019-03-31 00:24:00	13.288		373415		130789	0.112	13.288		10121935		3557156	0.11
	D30_B2	D30_B2.D	Sample		2019-03-31 01:18:00	13.288		237166		83814	0.108	13.287		11642619		3854556	0.126
	D31_B2	D31_B2.D	Sample		2019-03-31 02:40:00	13.288		196573		69757	0.106	13.288		11227554		3713404	0.125
	D32_B2	D32_B2.D	Sample		2019-03-31 03:34:00	13.288		175795		62619	0.105	13.288		10790720		3569604	0.125
	D33_B1	D33_B1.D	Sample		2019-03-31 21:04:00	13.288		184162		65603	0.106	13.288		12224190		4035977	0.128
	D34_B1	D34_B1.D	Sample		2019-03-31 21:58:00	13.288		150418		53780	0.104	13.287		10796662		3573932	0.125
	D35_B1	D35_B1.D	Sample		2019-03-31 23:20:00	13.288		165353		58892	0.107	13.287		11962279		3936686	0.129
	D36_B1	D36_B1.D	Sample		2019-04-01 00:14:00	13.287		133647		48140	0.102	13.286		10172911		3379212	0.125
	D37_B1	D37_B1.D	Sample		2019-04-01 01:09:00	13.288		144648		51693	0.105	13.287		10394538		3427569	0.125
	D38_B1	D38_B1.D	Sample		2019-04-01 02:58:00	13.289		283527		98119	0.108	13.289		17345309		5890443	0.117
	D39_B1	D39_B1.D	Sample		2019-04-01 03:52:00	13.286		191532		62456	0.119	13.285		12436624		4121535	0.126
	D33_B2	D33_B2.D	Sample		2019-04-01 04:47:00	13.288		218167		76502	0.108	13.287		15430455		5040508	0.128
	D34_B2	D34_B2.D	Sample		2019-04-01 06:08:00	13.288		204680		72120	0.106	13.287		13744428		4741072	0.114
	D35_B2	D35_B2.D	Sample		2019-04-01 07:03:00	13.288		175362		61971	0.105	13.287		12876542		4201701	0.132
	D36_B2	D36_B2.D	Sample		2019-04-01 08:52:00	13.287		127893		46036	0.104	13.286		9942366		3301349	0.125
	D37_B2	D37_B2.D	Sample		2019-04-01 09:46:00	13.286		131957		47473	0.103	13.285		9763924		3239655	0.124
	D38_B2	D38_B2.D	Sample		2019-04-01 10:41:00	13.286		247191		87392	0.109	13.285		10187348		3368529	0.129
	D39_B2	D39_B2.D	Sample		2019-04-01 12:03:00	13.287		111582		40492	0.101	13.285		8820692		2929329	0.125
	D40_B1	D40_B1.D	Sample		2019-04-02 13:41:00	13.284		128557		46361	0.104	13.284		9323222		3097907	0.124
	D40_B2	D40_B2.D	Sample		2019-04-02 14:36:00	13.285		141612		50754	0.104	13.284		11176347		3698753	0.125
	D121-Uptake_B1	D121-Uptake_B1.D	Sample		2019-06-13 10:30:00	13.259		291120		95080	0.114	13.265		5759501		1860077	0.134
	D121-Uptake_B2	D121-Uptake_B2.D	Sample		2019-06-13 12:18:00	13.259		104748		41255	0.083	13.265		6108713		1964465	0.132
*	76_Day62_WithButyrate	76_Day62_WithButyrate.D	Sample		2020-11-01 01:24:12	13.6126		34526.1		9190.72	0.150467	13.6126		4.52158e+06		1.21625e+06	0.164567
*	71_Day55_WithButyrate	71_Day55_WithButyrate.D	Sample		2020-11-01 02:23:45	13.6126		34927.5		9422.04	0.146533	13.6126		4.11194e+06		1.11809e+06	0.166117
*	83_Day85_WithButyrate	83_Day85_WithButyrate.D	Sample		2020-11-01 03:23:24	13.6127		143518		38256.6	0.170233	13.6127		4.64483e+06		1.24674e+06	0.165317
*	70_Day55_WithButyrate	70_Day55_WithButyrate.D	Sample		2020-11-01 05:22:41	13.6126		37208.8		9967.6	0.149683	13.6126		4.51294e+06		1.2217e+06	0.164533
*	82_Day85_WithButyrate	82_Day85_WithButyrate.D	Sample		2020-11-01 07:51:49	13.6127		140943		37871.5	0.161883	13.6127		4.83079e+06		1.30611e+06	0.164233
*	77_Day62_WithButyrate	77_Day62_WithButyrate.D	Sample		2020-11-01 08:21:37	13.6126		34860.5		9347.88	0.149383	13.6126		4.78162e+06		1.29056e+06	0.16555
* Butyrate M+4 150 μM was used for concentration calculation

## Sheet: Fig 3B. CFU
	Day	C-POP 1	C-POP 2	C-POP 3	B-POP 1	B-POP 2	B-POP 3
	0	583333	608333	470833	583333	608333	470833
	1	6.76667e+09	6.46667e+09	6.86667e+09	7400000000	5600000000	7700000000
	2	9.73333e+08	8.16667e+08	735000000	9.48333e+08	7.06667e+08	1.05167e+09
	3	3.78833e+08	3.14833e+08	2.81833e+08	3.59333e+08	3.09667e+08	2.92167e+08
	4	1.50167e+08	131500000	179500000	147500000	1.43667e+08	1.87167e+08
	6	3.58444e+08	3.06667e+08	3.65778e+08	366500000	3.61167e+08	3.49667e+08
	7	410000000	2.97167e+08	3.79333e+08	3.02333e+08	2.76667e+08	3.40333e+08
	9	3.05e+07	6.18333e+07	63000000	7.01667e+07	6.43333e+07	5.4e+07
	11	4.02333e+07	3.92833e+07	4.17778e+07	4.16667e+07	3.20167e+07	5.83333e+07
	13	3.65556e+07	3.39111e+07	3.48222e+07	3.14889e+07	3.42889e+07	3.06222e+07
	15	3.47333e+07	4.13111e+07	145000000	3.62222e+07	3.50667e+07	2.35111e+07
	17	3.00333e+07	2.64667e+07	2.63556e+07	5.07778e+07	1.31333e+08	21150000
	18	2.64167e+07	52200000	1.75333e+07	5.48667e+07	2.70444e+07	2.27111e+07
	19	4.07667e+07	6.29556e+07	18550000	1.46333e+08	1.22667e+08	23000000
	20	1.78667e+07	1.71556e+07	2.88e+07	9.86667e+07	9.23333e+07	2.34833e+07
	21	2.09833e+07	1.94667e+07	2.85333e+07	1.82333e+08	1.71667e+08	1.85667e+07
	22	2.19556e+07	1.76333e+07	3.78889e+07	88000000	8.66667e+07	2.48667e+07
	24	2.33333e+06	9.91667e+06	1.305e+07	7.03333e+07	6.86667e+07	2.46444e+07
	25	1.51111e+07	2.33833e+07	2.34833e+07	1.14333e+08	1.34667e+08	55000000
	26	1.08667e+07	2.73667e+07	2.34222e+07	1.56333e+08	155000000	6.65667e+08
	27	18150000	3.135e+07	2.23167e+07	205000000	1.48333e+08	1.50667e+08
	28	1.70833e+07	22700000	16250000	130000000	8.76667e+07	1.14333e+08
	29	1.34167e+07	1.92222e+07	1.70667e+07	1.77667e+08	1.22333e+08	124000000
	30	14150000	1.40444e+07	1.54333e+07	86000000	1.01333e+08	1.00333e+08
	31	12500000	1.37333e+07	1.58667e+07	96000000	1.28333e+08	8.86667e+07
	32	1.51667e+07	13000000	2.05667e+07	220000000	216000000	130000000
	37	12400000	1.69667e+07	1.95333e+07	2.40333e+08	1.88667e+08	1.07333e+08
	51	10000000	1.11667e+07	12000000	1.78667e+08	2.38667e+08	1.57333e+08
	55	7800000	10400000	13400000	187000000	2.75333e+08	1.45333e+08
	56	2.26667e+06	5.83333e+06	9.43333e+06	138000000	1.45333e+08	96000000
	58	7600000	9800000	1.09667e+07	5.86667e+07	6.26667e+07	6.23333e+07
	59	9.96667e+06	9.83333e+06	1.19333e+07	5.06667e+07	47000000	3.83333e+07
	64	1.07333e+07	1.31667e+07	1.20333e+07	27000000	2.06667e+07	2.66667e+07
	121	6.66667e+06	6.66667e+06	4.33333e+06	5000000	1.43333e+07	4900000
	122		8.26667e+07	6.83333e+07	8.56667e+07	4.55667e+08	7.96667e+07
	Day	C-Average	C-SD	%CV	B-Average	B-SD	%CV
	0	554167	73243.3	13.2168	554167	73243.3	13.2168
	1	6700000000	2.08167e+08	3.10696	6900000000	1.13578e+09	16.4606
	2	8.41667e+08	1.21117e+08	14.3902	9.02222e+08	1.77062e+08	19.6251
	3	3.25167e+08	4.93187e+07	15.1672	3.20389e+08	3.48434e+07	10.8754
	4	1.53722e+08	2.41967e+07	15.7406	1.59444e+08	2.40845e+07	15.1053
	6	3.4363e+08	3.22202e+07	9.37643	3.59111e+08	8.60286e+06	2.3956
	7	3.62167e+08	5.83426e+07	16.1093	3.06444e+08	3.20318e+07	10.4527
	9	5.17778e+07	1.84363e+07	35.6066	6.28333e+07	8.18705e+06	13.0298
	11	4.04315e+07	1.25897e+06	3.11384	4.40056e+07	1.33133e+07	30.2537
	13	3.50963e+07	1.34336e+06	3.82763	3.21333e+07	1.9164e+06	5.9639
	15	7.36815e+07	6.18512e+07	83.944	3.16e+07	7.02897e+06	22.2436
	17	2.76185e+07	2.09203e+06	7.57473	6.77537e+07	5.70195e+07	84.1571
	18	32050000	1.80068e+07	56.1835	3.48741e+07	1.74491e+07	50.0347
	19	4.07574e+07	2.22028e+07	54.4754	9.73333e+07	6.54531e+07	67.2464
	20	2.12741e+07	6.52733e+06	30.6821	7.14944e+07	4.16993e+07	58.3252
	21	2.29944e+07	4.85639e+06	21.1198	1.24189e+08	9.16269e+07	73.7803
	22	2.58259e+07	1.0668e+07	41.3074	6.65111e+07	3.60713e+07	54.2335
	24	8.43333e+06	5.51017e+06	65.338	5.45481e+07	2.59108e+07	47.5007
	25	2.06593e+07	4.8051e+06	23.2588	1.01333e+08	4.13938e+07	40.8491
	26	2.05519e+07	8.61637e+06	41.925	3.25667e+08	2.94449e+08	90.4143
	27	2.39389e+07	6.74787e+06	28.1879	168000000	3.20642e+07	19.0858
	28	1.86778e+07	3.50818e+06	18.7826	1.10667e+08	2.14035e+07	19.3405
	29	1.65685e+07	2.93466e+06	17.7123	1.41333e+08	3.14766e+07	22.2712
	30	1.45426e+07	773207	5.31685	9.58889e+07	8.57861e+06	8.94641
	31	1.40333e+07	1.70326e+06	12.1373	1.04333e+08	2.11056e+07	20.229
	32	1.62444e+07	3.89677e+06	23.9883	1.88667e+08	5.08462e+07	26.9503
	37	16300000	3.61309e+06	22.1662	1.78778e+08	6.70492e+07	37.5042
	51	1.10556e+07	1.00462e+06	9.08701	1.91556e+08	4.21707e+07	22.0149
	55	1.05333e+07	2.80238e+06	26.6049	2.02556e+08	6.63813e+07	32.7719
	56	5.84444e+06	3.58335e+06	61.312	1.26444e+08	2.66194e+07	21.0523
	58	9.45556e+06	1.70956e+06	18.0799	6.12222e+07	2.21944e+06	3.62522
	59	1.05778e+07	1.17584e+06	11.1161	4.53333e+07	6.33333e+06	13.9706
	64	1.19778e+07	1.21762e+06	10.1656	2.47778e+07	3.56423e+06	14.3848
	121	5.88889e+06	1.34715e+06	22.8761	8.07778e+06	5.4177e+06	67.0692
	122	75500000	1.01352e+07	13.4241	207000000	2.15373e+08	104.045
