# Supplementary material for: Metabolic adaptation to consume butyrate under prolonged resource exhaustion
Source: PLoS Genet. 2023 Jun 22;19(6):e1010812. doi: 10.1371/journal.pgen.1010812 (PMC10321620; doi:10.1371/journal.pgen.1010812)
Supplement: S1 Dataset — (ZIP) [file pgen.1010812.s007.zip › Supplementary_dataset1/Fig 2/Fig 2A_Stats.xlsx]

## Sheet: Fig 2A Stats
	Butyrate concentration, μM
Time, days	Control	Pop 1	Pop 2	Pop 3		Average Pops
0	6.7	13.5	9	10.5		11
0.125	6.4	15.4	10	14.4		13.2667
0.25	1.3	41.7	47.6	18.9		36.0667
1	0	1053.9	685	971		903.3
7	2.9	1166.4	793.2	886.5		948.7
9	3.2	1004.9	736.3			870.6
10	-3.2	1008	769	834.6		870.533
15	-9.7	1030.3	668.8	719.7		806.267
18	5.6	827.6	790	821		812.867
21	8.2	949.3	700.9	-5.6		548.2
22	0.2	1016	69.5	-3.3		360.733
25	1.8	-14	-17.2			-15.6
32	5.7	-10.8	-16	1.1		-8.56667
Wilcoxon matched-pairs signed rank test
P value			0.0046
Exact or approximate P value?			Exact
P value summary			**
Significantly different? (P < 0.05)			Yes
One- or two-tailed P value?			Two-tailed
Sum of positive, negative ranks			84.00 , -7.000
Sum of signed ranks (W)			77
Median of differences
Median			540
