# Supplementary material for: Metabolic adaptation to consume butyrate under prolonged resource exhaustion
Source: PLoS Genet. 2023 Jun 22;19(6):e1010812. doi: 10.1371/journal.pgen.1010812 (PMC10321620; doi:10.1371/journal.pgen.1010812)
Supplement: S1 Dataset — (ZIP) [file pgen.1010812.s007.zip › Supplementary_dataset1/Fig 2/Fig 2A-B GCMS Raw data.xlsx]

## Sheet: Fig 2A Kinetics
								Benzyl-Butyrate
	Sample Name	Data File	Type	Level	Acq. Date-Time	RT	Final Conc	Area	Accuracy	Height	Width
	1a-T0_Benzyl	1a-T0_Benzyl.D	Sample		2018-07-04 23:12:00	10.854		2763851		956616	0.128
	1a-3H_Benzyl	1a-3H_Benzyl.D	Sample		2018-07-04 23:35:00	10.853		2868583		991855	0.136
	1a-6H_Benzyl	1a-6H_Benzyl.D	Sample		2018-07-04 23:57:00	10.853		4353543		1456459	0.144
	1a-24H_Benzyl	1a-24H_Benzyl.D	Sample		2018-07-05 00:20:00	10.854		61516569		17850360	0.146
	1a-D7_Benzyl	1a-D7_Benzyl.D	Sample		2018-07-05 01:05:00	10.861		67875116		18789065	0.139
	1a-D9_Benzyl	1a-D9_Benzyl.D	Sample		2018-07-05 01:28:00	10.854		58751078		17657215	0.143
	1a-D10_Benzyl	1a-D10_Benzyl.D	Sample		2018-07-05 01:50:00	10.853		58927805		17680804	0.142
	1a-D15_Benzyl	1a-D15_Benzyl.D	Sample		2018-07-05 02:13:00	10.853		60187178		17305726	0.139
	1a-D18_Benzyl	1a-D18_Benzyl.D	Sample		2018-07-05 02:36:00	10.846		48736347		16203225	0.148
	1a-D21_Benzyl	1a-D21_Benzyl.D	Sample		2018-07-05 03:21:00	10.853		55611601		16772197	0.148
	1a-D22_Benzyl	1a-D22_Benzyl.D	Sample		2018-07-05 03:44:00	10.854		59377029		17464824	0.147
	1a-D25_Benzyl	1a-D25_Benzyl.D	Sample		2018-07-05 04:06:00	10.853		1208361		393833	0.131
	1a-D32_Benzyl	1a-D32_Benzyl.D	Sample		2018-07-05 04:29:00	10.853		1391466		447653	0.127
	1a-D45_Benzyl	1a-D45_Benzyl.D	Sample		2018-07-05 04:52:00	10.854		1504094		500467	0.121
	2a-T0_Benzyl	2a-T0_Benzyl.D	Sample		2018-07-05 17:35:00	10.854		2591799		852325	0.144
	2a-3H_Benzyl	2a-3H_Benzyl.D	Sample		2018-07-05 17:58:00	10.853		2810459		891646	0.148
	2a-6H_Benzyl	2a-6H_Benzyl.D	Sample		2018-07-05 18:21:00	10.853		3066701		979952	0.156
	2a-24H_Benzyl	2a-24H_Benzyl.D	Sample		2018-07-05 18:43:00	10.862		56834727		15318281	0.148
	2a-D7_Benzyl	2a-D7_Benzyl.D	Sample		2018-07-05 19:06:00	10.853		52063741		14974584	0.14
	2a-D10_Benzyl	2a-D10_Benzyl.D	Sample		2018-07-05 19:51:00	10.854		49131593		14567297	0.146
	2a-D15_Benzyl	2a-D15_Benzyl.D	Sample		2018-07-05 20:13:00	10.861		42643468		13456679	0.104
	2a-D18_Benzyl	2a-D18_Benzyl.D	Sample		2018-07-05 20:36:00	10.853		48365374		13976531	0.14
	2a-D21_Benzyl	2a-D21_Benzyl.D	Sample		2018-07-05 20:59:00	10.854		1684698		539692	0.121
	2a-D22_Benzyl	2a-D22_Benzyl.D	Sample		2018-07-05 21:21:00	10.853		1815111		569282	0.144
	2a-D32_Benzyl	2a-D32_Benzyl.D	Sample		2018-07-05 21:44:00	10.853		2061283		631414	0.123
	2a-D45_Benzyl	2a-D45_Benzyl.D	Sample		2018-07-05 22:52:00	10.853		2067578		649284	0.131
	3a-T0_Benzyl	3a-T0_Benzyl.D	Sample		2018-07-05 23:59:00	10.853		2511015		823071	0.144
	3a-3H_Benzyl	3a-3H_Benzyl.D	Sample		2018-07-06 00:22:00	10.854		2566646		830285	0.145
	3a-6H_Benzyl	3a-6H_Benzyl.D	Sample		2018-07-06 00:45:00	10.853		4690538		1466644	0.146
	3a-24H_Benzyl	3a-24H_Benzyl.D	Sample		2018-07-06 01:30:00	10.854		40684986		12272132	0.148
	3a-D7_Benzyl	3a-D7_Benzyl.D	Sample		2018-07-06 01:53:00	10.861		46794398		12748434	0.139
	3a-D9_Benzyl	3a-D9_Benzyl.D	Sample		2018-07-06 02:15:00	10.853		43580588		12216920	0.139
	3a-D10_Benzyl	3a-D10_Benzyl.D	Sample		2018-07-06 02:38:00	10.854		45430787		12488870	0.139
	3a-D15_Benzyl	3a-D15_Benzyl.D	Sample		2018-07-06 03:01:00	10.853		39769878		12045192	0.153
	3a-D18_Benzyl	3a-D18_Benzyl.D	Sample		2018-07-06 03:23:00	10.861		46614543		12637934	0.151
	3a-D21_Benzyl	3a-D21_Benzyl.D	Sample		2018-07-06 04:09:00	10.853		41582175		11860540	0.156
	3a-D22_Benzyl	3a-D22_Benzyl.D	Sample		2018-07-06 04:31:00	10.853		5925485		1949530	0.138
	3a-D25_Benzyl	3a-D25_Benzyl.D	Sample		2018-07-06 04:54:00	10.854		1029356		338695	0.136
	3a-D32_Benzyl	3a-D32_Benzyl.D	Sample		2018-07-06 05:17:00	10.853		1098465		360477	0.145
	3a-D45_Benzyl	3a-D45_Benzyl.D	Sample		2018-07-06 05:39:00	10.845		1045560		350161	0.128
	STD_Benzyl-Formate	STD_Benzyl-Formate_4.D	Sample		2018-07-05 05:14:00	10.82		1416		538	0.079

## Sheet: Fig 2B Day POPs
Sample						Benzyl-Butyrate Results						ButyrateM+4 100 μM Results
	Name	Data File	Type	Level	Acq. Date-Time	RT		Area	Accuracy	Height	Width	RT		Area	Accuracy	Height	Width
	11-1_24H-But	11-1_24H-But.D	Sample		2018-08-24 09:09:00	10.828		69185483		21782916	0.147
	11-2_24H-But	11-2_24H-But.D	Sample		2018-08-24 09:32:00	10.836		68158411		20975675	0.147
	11-4_24H-But	11-4_24H-But.D	Sample		2018-08-24 09:55:00	10.837		73844090		22339649	0.155
	32-1_24H-But	32-1_24H-But.D	Sample		2018-08-24 12:11:00	10.837		65207422		20261395	0.147
	32-2_24H-But	32-2_24H-But.D	Sample		2018-08-24 12:34:00	10.837		72734249		21675600	0.155
	32-4_24H-But	32-4_24H-But.D	Sample		2018-08-24 12:56:00	10.828		48339353		16744358	0.144
	T0-But-EXP1a	T0-But-EXP1a.D	Sample		11/18/2019 12:22	13.236		29834756		9075268	0.162	13.243		2990796		941657	0.11
	T0-But-EXP1b	T0-But-EXP1b.D	Sample		11/18/2019 1:43	13.243		22826924		7164198	0.162	13.243		2270758		730950	0.108
	T0-But-EXP1	T0-But-EXP1.D	Sample		11/17/2019 9:13	13.236		15904613		5095622	0.148	13.243		1550223		513246	0.103
	24H_221-Butyrate-EXP1	24H_221-Butyrate-EXP1.D	Sample		2019-11-17 23:01:00	13.243		2382978		753984	0.138	13.25		2151632		698307	0.104
	24H_222-Butyrate-EXP1	24H_222-Butyrate-EXP1.D	Sample		2019-11-17 23:28:00	13.243		442323		139937	0.121	13.25		2522532		811843	0.103
	24H_224-Butyrate-EXP1	24H_224-Butyrate-EXP1.D	Sample		2019-11-17 23:55:00	13.25		790744		240112	0.128	13.25		3548842		1096477	0.109
	24H_324-Butyrate-EXP2	24H_324-Butyrate-EXP2.D	Sample		2019-09-28 16:44:00	13.25		18097062		5775398	0.155	13.25		2094049		679965	0.107
	24H_322-Butyrate-EXP2	24H_322-Butyrate-EXP2.D	Sample		2019-09-28 16:17:00	13.25		20374900		6480643	0.155	13.257		1937809		627866	0.106
	24H_321-Butyrate-EXP2	24H_321-Butyrate-EXP2.D	Sample		2019-09-28 15:50:00	13.25		18714169		5995942	0.155	13.257		1851177		603022	0.106
	24H_224-Butyrate-EXP2	24H_224-Butyrate-EXP2.D	Sample		2019-09-28 14:29:00	13.257		5830		2182	0.084	13.257		1692174		558925	0.101
	24H_222-Butyrate-EXP2	24H_222-Butyrate-EXP2.D	Sample		2019-09-28 14:02:00	13.257		7276		2731	0.085	13.257		1534595		501587	0.108
	24H_221-Butyrate-EXP2	24H_221-Butyrate-EXP2.D	Sample		2019-09-28 13:35:00	13.25		1706733		538630	0.135	13.257		1705185		559942	0.112
	24H_114-Butyrate-EXP2	24H_114-Butyrate-EXP2.D	Sample		2019-09-28 12:41:00	13.25		19023137		6044010	0.155	13.25		1893991		611927	0.107
	24H_112-Butyrate-EXP2	24H_112-Butyrate-EXP2.D	Sample		2019-09-28 12:14:00	13.25		18329350		5840683	0.155	13.257		1904218		617774	0.106
	24H_111-Butyrate-EXP2	24H_111-Butyrate-EXP2.D	Sample		2019-09-28 11:46:00	13.25		16897996		5398224	0.155	13.257		1709702		555865	0.106
	24H_324-Butyrate-EXP3	24H_324-Butyrate-EXP3.D	Sample		2019-09-30 15:42:00	13.25		18668327		5900540	0.155	13.25		2137220		690239	0.109
	24H_322-Butyrate-EXP3	24H_322-Butyrate-EXP3.D	Sample		2019-09-30 15:15:00	13.25		16556082		5239404	0.148	13.25		1558138		515926	0.111
	24H_321-Butyrate-EXP3	24H_321-Butyrate-EXP3.D	Sample		2019-09-30 14:48:00	13.25		17515079		5517817	0.148	13.25		2261393		726353	0.118
	24H_224-Butyrate-EXP3	24H_224-Butyrate-EXP3.D	Sample		2019-09-30 13:27:00	13.25		262015		83656	0.12	13.257		1524946		495616	0.103
	24H_222-Butyrate-EXP3	24H_222-Butyrate-EXP3.D	Sample		2019-09-30 13:00:00	13.25		12681964		3992090	0.148	13.25		2334801		753491	0.108
	24H_221-Butyrate-EXP3	24H_221-Butyrate-EXP3.D	Sample		2019-09-30 12:33:00	13.25		13314740		4222020	0.148	13.25		2040020		662190	0.108
	24H_114-Butyrate-EXP3	24H_114-Butyrate-EXP3.D	Sample		2019-09-30 11:39:00	13.25		16901544		5380865	0.148	13.25		1825795		593155	0.108
	24H_112-Butyrate-EXP3	24H_112-Butyrate-EXP3.D	Sample		2019-09-30 11:12:00	13.243		20943218		6545809	0.155	13.25		2320096		745861	0.111
	24H_111-Butyrate-EXP3	24H_111-Butyrate-EXP3.D	Sample		2019-09-30 10:45:00	13.25		16488691		5243021	0.148	13.25		1944903		631970	0.108
	24H_321-Butyrate-EXP4	24H_321-Butyrate-EXP4.D	Sample		2019-11-15 07:43:00	13.243		28541456		8800161	0.148	13.243		3298765		1035491	0.12
	24H_322-Butyrate-EXP4	24H_322-Butyrate-EXP4.D	Sample		2019-11-15 08:10:00	13.243		26512788		8225459	0.148	13.344		7403990		876842	0.762
	24H_324-Butyrate-EXP4	24H_324-Butyrate-EXP4.D	Sample		2019-11-15 08:37:00	13.243		29965532		9212876	0.155	13.344		7345406		876816	0.581
	24H_221-Butyrate-EXP4	24H_221-Butyrate-EXP4.D	Sample		2019-11-15 05:54:00	13.243		7587609		2403053	0.135	13.243		2663784		859883	0.108
	24H_222-Butyrate-EXP4	24H_222-Butyrate-EXP4.D	Sample		2019-11-15 06:21:00	13.243		19782		6991	0.091	13.25		3085093		973730	0.117
	24H_224-Butyrate-EXP4	24H_224-Butyrate-EXP4.D	Sample		2019-11-15 06:49:00	13.243		34503		11260	0.101	13.25		3703870		1175451	0.106
	24H_111-Butyrate-EXP4	24H_111-Butyrate-EXP4.D	Sample		2019-11-15 04:33:00	13.243		32642686		9967906	0.155	13.344		7584473		877882	0.58
	24H_112-Butyrate-EXP4	24H_112-Butyrate-EXP4.D	Sample		2019-11-15 05:00:00	13.243		30288952		9315789	0.155	13.344		7767619		882058	0.762
	24H_114-Butyrate-EXP4	24H_114-Butyrate-EXP4.D	Sample		2019-11-15 05:27:00	13.243		30566067		9396281	0.155	13.344		7785881		887714	0.762

## Sheet: Fig 2B Mutations
Sample						Benzyl-Butyrate Results						ButyrateM+4 150 μM Results
	Name	Data File	Type	Level	Acq. Date-Time	RT		Area	Accuracy	Height	Width	RT		Area	Accuracy	Height	Width
	40_WT_WithButyrate_24hrs	40_WT_WithButyrate_24hrs.D	Sample		2020-10-31 00:21:59	13.6127		1.45778e+07		3.95631e+06	0.176783	13.6127		1.95962e+06		535255	0.16285
	41_WT_WithButyrate_24hrs	41_WT_WithButyrate_24hrs.D	Sample		2020-10-31 03:50:30	13.6126		1.57236e+07		4.25423e+06	0.176783	13.6126		2.11378e+06		576296	0.163083
	42_WT_WithButyrate_24hrs	42_WT_WithButyrate_24hrs.D	Sample		2020-10-31 05:49:52	13.6126		1.44292e+07		3.92798e+06	0.183317	13.6126		1.92175e+06		529724	0.157067
*	AtoC-Butyrate_24H-1_REPET	AtoC-Butyrate_24H-1_REPET.D	Sample		2019-11-24 18:29:00	13.243		11226073		3596481	0.148	13.243		1253948		421531	0.1
*	AtoC-Butyrate_24H-2_REPET	AtoC-Butyrate_24H-2_REPET.D	Sample		2019-11-24 21:12:00	13.243		11728144		3740948	0.148	13.243		1498885		499445	0.112
*	AtoC-Butyrate_24H-3_REPET	AtoC-Butyrate_24H-3_REPET.D	Sample		2019-11-25 01:15:00	13.243		11237040		3584692	0.148	13.243		1702780		551740	0.107
	64_FADRATOC_WithButyrate_24hrs	64_FADRATOC_WithButyrate_24hrs.D	Sample		2020-10-31 18:02:22	13.6126		6749.75		1795.58	0.13095	13.6126		1.56926e+06		422896	0.153167
	65_FADRATOC_WithButyrate_24hrs	65_FADRATOC_WithButyrate_24hrs.D	Sample		2020-10-31 21:25:23	13.6127		7874.99		2047.95	0.147267	13.6127		1.80183e+06		481877	0.156367
	66_FADRATOC_WithButyrate_24hrs	66_FADRATOC_WithButyrate_24hrs.D	Sample		2020-10-31 21:55:12	13.6126		7286.74		1928.68	0.139633	13.6126		1.68403e+06		452171	0.156117
	60_FADRATOS_WithButyrate_24hrs	60_FADRATOS_WithButyrate_24hrs.D	Sample		2020-10-31 14:47:12	13.6126		7780.75		2024.01	0.144517	13.6126		1.64661e+06		441176	0.155533
	59_FADRATOS_WithButyrate_24hrs	59_FADRATOS_WithButyrate_24hrs.D	Sample		2020-10-31 17:32:33	13.6126		6876.81		1803.86	0.143533	13.6126		1.54024e+06		413270	0.155017
	58_FADRATOS_WithButyrate_24hrs	58_FADRATOS_WithButyrate_24hrs.D	Sample		2020-10-31 19:14:22	13.6193		7637.24		1994.91	0.142583	13.6193		1.77833e+06		474060	0.157067
* Butyrate M+4 100 μM used for quantification
