# Supplementary material for: Metabolic adaptation to consume butyrate under prolonged resource exhaustion
Source: PLoS Genet. 2023 Jun 22;19(6):e1010812. doi: 10.1371/journal.pgen.1010812 (PMC10321620; doi:10.1371/journal.pgen.1010812)
Supplement: S1 Dataset — (ZIP) [file pgen.1010812.s007.zip › Supplementary_dataset1/SUPPL Fig 1/Fig S1A-C GCMS & CFU Raw data.xlsx]

## Sheet: Fig SUPPL 1A Control Uptake
						Butyrate M+0 Results						Butyrate M+1 Results
	Sample Name	Data File	Type	Level	Acq. Date-Time	RT		Area	Accuracy	Height	Width	RT		Area	Accuracy	Height	Width
	T0_1	T0_1.D	Sample		2019-03-21 22:16:00	13.299		2792662		929540	0.132	13.298		9775583		3271011	0.124
	T0_2	T0_2.D	Sample		2019-03-22 04:37:00	13.298		2594007		879727	0.13	13.297		10723342		3592577	0.129
	T0_3	T0_3.D	Sample		2019-03-22 10:59:00	13.297		2720174		905857	0.131	13.297		11023905		3686167	0.124
	24H_C1	24H_C1.D	Sample		2019-03-21 22:44:00	13.3		121229811		38718634	0.171	13.3		30064359		10133178	0.121
	D2_C1	D2_C1.D	Sample		2019-03-22 01:00:00	13.3		98293546		31875857	0.168	13.3		22957584		7840390	0.118
	D3_C1	D3_C1.D	Sample		2019-03-22 02:49:00	13.299		102927527		33357487	0.169	13.298		24774093		8454377	0.119
	D4_C1	D4_C1.D	Sample		2019-03-22 19:27:00	13.299		108532539		34810738	0.169	13.299		26006940		8802255	0.119
	D5_C1	D5_C1.D	Sample		2019-03-22 20:48:00	13.299		114067089		36422957	0.17	13.299		27367572		9235494	0.119
	D6_C1	D6_C1.D	Sample		2019-03-22 22:37:00	13.299		108938582		34904014	0.17	13.298		26312391		8892362	0.12
	D7_C1	D7_C1.D	Sample		2019-03-23 15:22:00	13.296		67217984		22142371	0.163	13.296		18360096		6095275	0.128
	D8_C1	D8_C1.D	Sample		2019-03-23 16:44:00	13.295		66652339		21933668	0.163	13.294		18879708		6262413	0.128
	D9_C1	D9_C1.D	Sample		2019-03-23 18:33:00	13.297		83278634		27034806	0.165	13.296		24193689		7932744	0.13
	D10_C1	D10_C1.D	Blank		2019-03-23 19:54:00	13.297		83374494		27057377	0.166	13.296		24031186		7866277	0.13
	D11_C1	D11_C1.D	Sample		2019-03-23 22:11:00	13.295		78412719		25559383	0.166	13.294		18685901		6402303	0.117
	D12_C1	D12_C1.D	Sample		2019-03-24 20:04:00	13.293		59251150		19592594	0.162	13.293		16596799		5523606	0.127
	D13_C1	D13_C1.D	Sample		2019-03-24 21:26:00	13.295		81893007		26548518	0.166	13.294		23384077		7646351	0.13
	D15_C1	D15_C1.D	Sample		2019-03-25 18:11:00	13.293		60182948		19798413	0.162	13.292		16658547		5750700	0.116
	D17_C1	D17_C1.D	Sample		2019-03-25 19:06:00	13.294		59942844		19644078	0.163	13.293		18548543		6369514	0.117
	D18_C1	D18_C1.D	Sample		2019-03-25 20:00:00	13.294		46999129		15392100	0.159	13.293		18113798		5958250	0.128
	D19_C1	D19_C1.D	Sample		2019-03-25 21:49:00	13.295		16115557		5364523	0.144	13.294		17425296		5721187	0.128
	D20_C1	D20_C1.D	Sample		2019-03-25 22:44:00	13.293		6485949		2191058	0.133	13.293		12672941		4409018	0.113
	D21_C1	D21_C1.D	Sample		2019-03-26 00:33:00	13.293		6503271		2153230	0.137	13.293		14689785		4858868	0.127
	D22_C1	D22_C1.D	Sample		2019-03-28 17:34:00	13.292		5673134		1882070	0.136	13.292		11998862		4186739	0.112
	D23_C1	D23_C1.D	Sample		2019-03-28 18:28:00	13.29		5046794		1692518	0.135	13.289		11540891		3854677	0.125
	D24_C1	D24_C1.D	Sample		2019-03-28 19:50:00	13.29		5381791		1788438	0.136	13.289		11870933		3960958	0.125
	D25_C1	D25_C1.D	Sample		2019-03-28 20:44:00	13.29		5409931		1808576	0.136	13.289		12236613		4065656	0.126
	D26_C1	D26_C1.D	Sample		2019-03-28 21:39:00	13.29		5461747		1811267	0.136	13.289		12130189		4034352	0.126
	D27_C1	D27_C1.D	Sample		2019-03-28 23:27:00	13.29		5174862		1733426	0.135	13.289		11696587		3896393	0.125
	D28_C1	D28_C1.D	Sample		2019-03-30 17:07:00	13.287		4481413		1493136	0.134	13.287		9431251		3151335	0.124
	D29_C1	D29_C1.D	Sample		2019-03-30 18:02:00	13.288		4124621		1383190	0.134	13.287		9162980		3231561	0.11
	D30_C1	D30_C1.D	Sample		2019-03-30 18:56:00	13.288		4895180		1637189	0.135	13.287		10948785		3838628	0.111
	D31_C1	D31_C1.D	Sample		2019-03-30 20:18:00	13.287		4225895		1417850	0.134	13.287		9976075		3330970	0.124
	D32_C1	D32_C1.D	Sample		2019-03-30 21:13:00	13.288		5191071		1720825	0.136	13.288		10903821		3816407	0.111
	D33_C1	D33_C1.D	Sample		2019-03-31 20:36:00	13.288		5633558		1867739	0.136	13.288		13069847		4325607	0.127
	D34_C1	D34_C1.D	Sample		2019-03-31 21:31:00	13.288		3036853		1023346	0.132	13.286		11665393		3865420	0.129
	D35_C1	D35_C1.D	Sample		2019-03-31 22:25:00	13.287		4610923		1541248	0.135	13.285		10821280		3602350	0.125
	D36_C1	D36_C1.D	Sample		2019-03-31 23:47:00	13.287		4950766		1656015	0.135	13.286		10374154		3456249	0.125
	D37_C1	D37_C1.D	Sample		2019-04-01 00:41:00	13.287		5458017		1827514	0.136	13.287		12243724		4068843	0.125
	D38_C1	D38_C1.D	Sample		2019-04-01 02:30:00	13.287		5561118		1844318	0.136	13.287		11801693		3907754	0.129
	D39_C1	D39_C1.D	Sample		2019-04-01 03:25:00	13.287		5614507		1873876	0.136	13.286		9685046		3207032	0.123
	D40_C1	D40_C1.D	Sample		2019-04-02 13:14:00	13.285		4801355		1595273	0.135	13.285		10562043		3519683	0.125
	24H_C2	24H_C2.D	Sample		2019-03-22 05:05:00	13.3		98892246		31975735	0.168	13.299		25774268		8437478	0.13
	D2_C2	D2_C2.D	Sample		2019-03-22 07:21:00	13.298		81653692		26839130	0.165	13.297		19494773		6734222	0.116
	D3_C2	D3_C2.D	Sample		2019-03-22 09:10:00	13.298		86942143		28457109	0.166	13.297		19753490		6803230	0.116
	D4_C2	D4_C2.D	Blank		2019-03-22 23:59:00	13.298		101378606		32751530	0.169	13.297		25911256		8518083	0.13
	D5_C2	D5_C2.D	Sample		2019-03-23 02:15:00	13.297		100669464		32681313	0.169	13.296		24326495		8304662	0.119
	D6_C2	D6_C2.D	Sample		2019-03-23 03:37:00	13.298		100540031		32479531	0.169	13.297		24280980		8260758	0.119
	D7_C2	D7_C2.D	Sample		2019-03-23 23:32:00	13.295		81134314		26420744	0.165	13.294		21771066		7155430	0.129
	D8_C2	D8_C2.D	Sample		2019-03-24 01:21:00	13.295		76085888		24877872	0.165	13.294		21355970		7048474	0.129
	D9_C2	D9_C2.D	Sample		2019-03-24 03:38:00	13.296		84702422		27479177	0.166	13.295		19634895		6680745	0.118
	D10_C2	D10_C2.D	Sample		2019-03-24 05:00:00	13.296		78323663		25466056	0.165	13.294		20162002		6888587	0.117
	D11_C2	D11_C2.D	Sample		2019-03-24 06:49:00	13.295		78778839		25721904	0.165	13.294		20729713		6833463	0.129
	D12_C2	D12_C2.D	Sample		2019-03-24 23:43:00	13.295		77029057		25133178	0.165	13.294		20016286		6849255	0.118
	D13_C2	D13_C2.D	Sample		2019-03-25 01:59:00	13.294		66150776		21796755	0.164	13.293		18184253		6041079	0.127
	D15_C2	D15_C2.D	Sample		2019-03-26 18:03:00	13.294		78421602		25464815	0.165	13.293		22801115		7480256	0.13
	D17_C2	D17_C2.D	Sample		2019-03-26 18:57:00	13.292		68467284		22379403	0.163	13.292		19142938		6564034	0.117
	D18_C2	D18_C2.D	Sample		2019-03-26 19:52:00	13.294		51706868		16836310	0.16	13.293		20733087		6777697	0.13
	D19_C2	D19_C2.D	Sample		2019-03-26 21:41:00	13.294		8727900		2916679	0.137	13.293		15481512		5340940	0.114
	D20_C2	D20_C2.D	Sample		2019-03-26 22:35:00	13.292		3921845		1316686	0.134	13.291		9799434		3436221	0.11
	D21_C2	D21_C2.D	Sample		2019-03-27 00:24:00	13.292		3488957		1174546	0.133	13.291		12097044		4030889	0.125
	D22_C2	D22_C2.D	Sample		2019-03-29 00:22:00	13.291		3364307		1137529	0.128	13.29		12654203		4395902	0.113
	D23_C2	D23_C2.D	Sample		2019-03-29 01:43:00	13.291		3004812		1021991	0.126	13.29		12936666		4289627	0.126
	D24_C2	D24_C2.D	Sample		2019-03-29 03:38:00	13.29		3112115		1031948	0.133	13.29		12265936		4275360	0.112
	D25_C2	D25_C2.D	Sample		2019-03-29 04:32:00	13.29		2932479		995667	0.127	13.289		13623440		4510097	0.126
	D26_C2	D26_C2.D	Sample		2019-03-29 06:21:00	13.29		3004674		994924	0.133	13.289		13363979		4438651	0.126
	D27_C2	D27_C2.D	Sample		2019-03-29 07:15:00	13.29		3014869		1023725	0.126	13.289		12460365		4342910	0.113
	D28_C2	D28_C2.D	Sample		2019-03-30 23:02:00	13.288		2491823		826909	0.131	13.287		10346323		3445529	0.124
	D29_C2	D29_C2.D	Sample		2019-03-30 23:56:00	13.288		2698730		909237	0.132	13.287		11806092		4128537	0.112
	D30_C2	D30_C2.D	Sample		2019-03-31 00:51:00	13.287		2204085		744166	0.13	13.286		9415689		3326007	0.11
	D31_C2	D31_C2.D	Sample		2019-03-31 02:12:00	13.287		2318264		779990	0.13	13.286		9721077		3426171	0.11
	D32_C2	D32_C2.D	Sample		2019-03-31 03:07:00	13.288		2459863		816636	0.131	13.287		12194334		4050311	0.126
	D33_C2	D33_C2.D	Sample		2019-04-01 04:19:00	13.287		3290570		1111739	0.129	13.286		14070970		4877042	0.114
	D34_C2	D34_C2.D	Sample		2019-04-01 05:41:00	13.287		2756926		916175	0.132	13.286		12653138		4182207	0.126
	D35_C2	D35_C2.D	Sample		2019-04-01 06:35:00	13.288		3124548		1055075	0.129	13.287		14189122		4671107	0.127
	D36_C2	D36_C2.D	Sample		2019-04-01 07:57:00	13.287		2572901		865204	0.131	13.285		13092707		4338212	0.126
	D37_C2	D37_C2.D	Sample		2019-04-01 09:19:00	13.287		2538361		852590	0.131	13.286		10013989		3305353	0.129
	D38_C2	D38_C2.D	Sample		2019-04-01 10:14:00	13.287		2983888		1008054	0.129	13.287		15338935		5051010	0.128
	D39_C2	D39_C2.D	Sample		2019-04-01 11:08:00	13.285		2232212		749882	0.13	13.284		11191623		3724497	0.125
	D40_C2	D40_C2.D	Sample		2019-04-02 14:08:00	13.284		2371106		797749	0.13	13.284		11397336		3781795	0.125
	24H_C3	24H_C3.D	Sample		2019-03-22 11:26:00	13.298		93180542		30402793	0.168	13.297		24250622		8010650	0.129
	D2_C3	D2_C3.D	Sample		2019-03-22 13:42:00	13.298		90711518		29570397	0.167	13.298		20797621		7133320	0.117
	D3_C3	D3_C3.D	Sample		2019-03-22 15:31:00	13.298		98237158		31930419	0.168	13.298		22411859		7667244	0.118
	D4_C3	D4_C3.D	Sample		2019-03-23 05:26:00	13.297		107681872		34608627	0.169	13.297		27804157		9057243	0.132
	D5_C3	D5_C3.D	Sample		2019-03-23 07:42:00	13.296		85694229		28072915	0.167	13.295		21260157		7042234	0.129
	D6_C3	D6_C3.D	Sample		2019-03-23 09:03:00	13.298		101235095		32703053	0.169	13.297		24443798		8309668	0.119
	D7_C3	D7_C3.D	Sample		2019-03-24 08:38:00	13.295		92379924		29877329	0.168	13.294		24451458		7991016	0.131
	D8_C3	D8_C3.D	Sample		2019-03-24 10:27:00	13.294		78071499		25490894	0.165	13.293		21131771		6950426	0.141
	D9_C3	D9_C3.D	Sample		2019-03-24 11:49:00	13.294		75474570		24646387	0.164	13.294		21182397		6975146	0.129
	D10_C3	D10_C3.D	Sample		2019-03-24 13:38:00	13.294		74391522		24323211	0.165	13.294		19687011		6738839	0.117
	D11_C3	D11_C3.D	Sample		2019-03-24 15:27:00	13.293		72116716		23623353	0.164	13.293		18318634		6046008	0.128
	D12_C3	D12_C3.D	Sample		2019-03-25 03:48:00	13.294		74741434		24418393	0.165	13.293		21018560		6914204	0.129
	D13_C3	D13_C3.D	Sample		2019-03-25 05:37:00	13.301		112053478		34555037	0.171	13.3		32076532		10014207	0.137
	D15_C3	D15_C3.D	Sample		2019-03-27 01:46:00	13.292		10759420		3546658	0.142	13.292		15013757		4959159	0.127
	D17_C3	D17_C3.D	Sample		2019-03-27 03:08:00	13.291		3317382		1102673	0.133	13.291		13593685		4509227	0.126
	D18_C3	D18_C3.D	Sample		2019-03-27 04:02:00	13.294		3974368		1334751	0.13	13.293		16524419		5416818	0.128
	D19_C3	D19_C3.D	Sample		2019-03-27 06:19:00	13.292		3877465		1309420	0.128	13.291		14150508		4668373	0.127
	D20_C3	D20_C3.D	Sample		2019-03-27 07:13:00	13.292		3619886		1195071	0.134	13.291		11752647		4096945	0.112
	D21_C3	D21_C3.D	Sample		2019-03-27 08:08:00	13.292		3590653		1213751	0.127	13.292		13867291		4576778	0.127
	D22_C3	D22_C3.D	Sample		2019-03-29 08:10:00	13.29		3462586		1163152	0.133	13.289		13747403		4566057	0.126
	D23_C3	D23_C3.D	Sample		2019-03-29 09:31:00	13.29		2940616		974083	0.132	13.289		11163568		3704036	0.125
	D24_C3	D24_C3.D	Sample		2019-03-29 10:26:00	13.289		2976912		1002228	0.132	13.288		11363432		3781098	0.125
	D25_C3	D25_C3.D	Sample		2019-03-29 12:15:00	13.289		2669668		885982	0.132	13.288		10063546		3351497	0.125
	D26_C3	D26_C3.D	Sample		2019-03-29 13:09:00	13.288		2778331		931354	0.131	13.288		10634342		3536971	0.125
	D27_C3	D27_C3.D	Sample		2019-03-29 14:04:00	13.289		2706603		911143	0.131	13.288		10217831		3406297	0.125
	D28_C3	D28_C3.D	Sample		2019-03-31 04:29:00	13.288		2856533		957247	0.132	13.287		9543781		3361963	0.11
	D29_C3	D29_C3.D	Sample		2019-03-31 05:51:00	13.289		3358991		1114260	0.134	13.288		13477048		4453145	0.126
	D30_C3	D30_C3.D	Sample		2019-03-31 06:45:00	13.287		2804158		942513	0.131	13.287		10471483		3679249	0.111
	D31_C3	D31_C3.D	Sample		2019-03-31 07:40:00	13.287		2777046		934625	0.13	13.286		11022680		3676847	0.124
	D32_C3	D32_C3.D	Sample		2019-03-31 09:01:00	13.288		3063480		1015458	0.133	13.286		11377812		3777797	0.125
	D33_C3	D33_C3.D	Sample		2019-04-01 12:30:00	13.286		2888927		970187	0.132	13.285		11350859		3762776	0.125
	D34_C3	D34_C3.D	Sample		2019-04-01 13:51:00	13.286		4594394		1533927	0.135	13.285		10396824		3449639	0.126
	D35_C3	D35_C3.D	Sample		2019-04-01 15:13:00	13.286		2954069		991458	0.132	13.285		10750949		3576334	0.126
	D36_C3	D36_C3.D	Sample		2019-04-01 16:08:00	13.285		2727021		915036	0.132	13.284		10881087		3620566	0.125
	D37_C3	D37_C3.D	Sample		2019-04-01 17:02:00	13.286		2998194		1006566	0.132	13.432		10337060		2385448	0.152
	D38_C3	D38_C3.D	Sample		2019-04-01 18:24:00	13.286		3126291		1046378	0.132	13.285		10817759		3586457	0.125
	D39_C3	D39_C3.D	Sample		2019-04-01 19:45:00	13.286		3137066		1048596	0.133	13.285		10612112		3511907	0.125
	D40_C3	D40_C3.D	Sample		2019-04-02 15:03:00	13.284		2728025		916226	0.132	13.283		10035254		3340835	0.124
* Butyrate M+4 150 μM was used for concentration calculation

## Sheet: Fig SUPPL 1B Butyrate Uptake
						Butyrate M+0 Results						Butyrate M+1 Results
	Sample Name	Data File	Type	Level	Acq. Date-Time	RT		Area	Accuracy	Height	Width	RT		Area	Accuracy	Height	Width
	24H_B3	24H_B3.D	Sample		2019-03-22 11:53:00	13.299		88320016		28699443	0.167	13.298		24289984		7977191	0.13
	D2_B3	D2_B3.D	Sample		2019-03-22 14:36:00	13.298		79947321		26138421	0.164	13.298		19513166		6714021	0.116
	D3_B3	D3_B3.D	Sample		2019-03-22 16:25:00	13.299		90928849		29544753	0.167	13.298		23056204		7839962	0.119
	D4_B3	D4_B3.D	Sample		2019-03-23 05:53:00	13.296		81582605		26680386	0.165	13.295		20573839		7065825	0.117
	D5_B3	D5_B3.D	Sample		2019-03-23 08:09:00	13.297		99338111		32039513	0.168	13.297		27104712		8844969	0.132
	D6_B3	D6_B3.D	Sample		2019-03-23 09:31:00	13.297		68596582		22460880	0.164	13.296		19144789		6585125	0.116
	D7_B3	D7_B3.D	Sample		2019-03-24 09:05:00	13.296		13949824		4647109	0.143	13.296		18537252		6082594	0.129
	D8_B3	D8_B3.D	Sample		2019-03-24 10:54:00	13.294		8143011		2730949	0.136	13.294		15334884		5051474	0.129
	D9_B3	D9_B3.D	Sample		2019-03-24 12:16:00	13.293		6591730		2210122	0.137	13.293		12476347		4164327	0.125
	D10_B3	D10_B3.D	Sample		2019-03-24 14:32:00	13.295		8821162		2953016	0.136	13.294		13896051		4812971	0.113
	D11_B3	D11_B3.D	Sample		2019-03-24 15:54:00	13.293		6132809		2043087	0.136	13.292		10859569		3624428	0.125
	D12_B3	D12_B3.D	Sample		2019-03-25 04:16:00	13.296		8108373		2722760	0.135	13.295		15026937		4954639	0.127
	D13_B3	D13_B3.D	Sample		2019-03-25 06:05:00	13.296		9441671		3161202	0.139	13.294		15861963		5435890	0.119
	T0_1	T0_1.D	Sample		2019-03-21 22:16:00	13.299		2792662		929540	0.132	13.298		9775583		3271011	0.124
	T0_2	T0_2.D	Sample		2019-03-22 04:37:00	13.298		2594007		879727	0.13	13.297		10723342		3592577	0.129
	T0_3	T0_3.D	Sample		2019-03-22 10:59:00	13.297		2720174		905857	0.131	13.297		11023905		3686167	0.124
	D15_B3	D15_B3.D	Sample		2019-03-27 02:13:00	13.292		8035546		2649584	0.139	13.292		15129457		4996651	0.127
	D17_B3	D17_B3.D	Sample		2019-03-27 03:35:00	13.292		7794373		2579042	0.139	13.292		14507243		4800475	0.127
	D18_B3	D18_B3.D	Sample		2019-03-27 04:30:00	13.294		10152568		3371418	0.14	13.293		19418947		6333545	0.129
	D18_B3plus	D18_B3plus.D	Sample		2019-03-27 05:24:00	13.293		85091606		27516301	0.167	13.293		22841173		7459520	0.13
	D19_B3	D19_B3.D	Sample		2019-03-27 06:46:00	13.293		92733531		29829260	0.168	13.293		25039539		8140901	0.132
	D20_B3	D20_B3.D	Sample		2019-03-27 07:40:00	13.293		122662229		39235868	0.172	13.292		26521296		8634853	0.133
	D21_B3	D21_B3.D	Sample		2019-03-27 08:35:00	13.293		141998276		44757397	0.177	13.292		30435278		9811392	0.133
	D22_B3	D22_B3.D	Sample		2019-03-29 09:04:00	13.293		167130645		50767788	0.18	13.292		33020790		10332698	0.137
	D23_B3	D23_B3.D	Sample		2019-03-29 09:59:00	13.291		156822013		48516149	0.18	13.29		29733402		9454141	0.135
	D24_B3	D24_B3.D	Sample		2019-03-29 10:53:00	13.292		173363221		52386392	0.182	13.292		32467338		10111982	0.138
	D25_B3	D25_B3.D	Sample		2019-03-29 12:42:00	13.292		172822923		52170412	0.184	13.291		31892837		9926529	0.138
	D26_B3	D26_B3.D	Sample		2019-03-29 13:36:00	13.288		7387232		2464626	0.138	13.288		10219462		3586135	0.111
	D27_B3	D27_B3.D	Sample		2019-03-29 14:31:00	13.289		462423		160988	0.113	13.289		12734156		4222088	0.126
	D28_B3	D28_B3.D	Sample		2019-03-31 05:23:00	13.288		852906		294699	0.119	13.287		11375050		3774336	0.125
	D29_B3	D29_B3.D	Sample		2019-03-31 06:18:00	13.288		1668762		566196	0.128	13.287		11423300		3794284	0.125
	D30_B3	D30_B3.D	Sample		2019-03-31 07:12:00	13.288		359068		126008	0.113	13.287		8148412		2703074	0.123
	D31_B3	D31_B3.D	Sample		2019-03-31 08:34:00	13.289		525901		182766	0.115	13.288		9613188		3378546	0.109
	D32_B3	D32_B3.D	Sample		2019-03-31 09:28:00	13.288		574243		189969	0.12	13.288		12067140		4220846	0.112
	D33_B3	D33_B3.D	Sample		2019-04-01 12:57:00	13.286		204140		72460	0.107	13.285		9828497		3249825	0.129
	D34_B3	D34_B3.D	Sample		2019-04-01 14:19:00	13.287		223673		79293	0.108	13.285		10596983		3510994	0.125
	D35_B3	D35_B3.D	Sample		2019-04-01 15:40:00	13.286		241237		85239	0.108	13.285		10594342		3500777	0.125
	D36_B3	D36_B3.D	Sample		2019-04-01 16:35:00	13.286		202000		71834	0.107	13.285		10252694		3394817	0.126
	D37_B3	D37_B3.D	Sample		2019-04-01 17:29:00	13.286		252673		89126	0.11	13.285		12943857		4277172	0.126
	D38_B3	D38_B3.D	Sample		2019-04-01 18:51:00	13.286		229246		81247	0.108	13.285		12210932		4048080	0.126
	D39_B3	D39_B3.D	Sample		2019-04-01 20:12:00	13.286		194523		69066	0.107	13.285		10465912		3463417	0.125
	D40_B3	D40_B3.D	Sample		2019-04-02 15:30:00	13.285		191402		68044	0.106	13.284		10257197		3389685	0.125
*	72_Day55_WithButyrate	72_Day55_WithButyrate.D	Sample		2020-11-01 09:21:16	13.6127		46957.2		12485.5	0.14845	13.6127		5.00658e+06		1.34448e+06	0.164583
*	78_Day62_WithButyrate	78_Day62_WithButyrate.D	Sample		2020-11-01 09:51:06	13.6126		40857.9		10922.6	0.148767	13.6126		4.86921e+06		1.31473e+06	0.164217
*	84_Day85_WithButyrate	84_Day85_WithButyrate.D	Sample		2020-11-01 06:52:13	13.6126		155791		41762.7	0.161283	13.6126		5.03369e+06		1.35599e+06	0.166217
	D121-Uptake_B3-T0	D121-Uptake_B3-T0.D	Sample		2019-06-13 14:33:00	13.265		162342		52200	0.12	13.265		6131172		1978922	0.134
* Butyrate M+4 150 μM was used for concentration calculation

## Sheet: Suppl 1C_CFUs
Day	Control			Butyrate
	POP1	POP2	POP3	POP3
0	583333	608333	470833	470833
1	6766667000	6466666000	6866666000	7700000000
2	973333300	816666700	735000000	1051667000
3	378833300	314833300	281833300	292166700
4	150166700	131500000	179500000	187166700
6	358444400	306666700	365777800	349666700
7	410000000	297166700	379333300	340333300
9	30500000	61833330	63000000	54000000
11	40233330	39283330	41777780	58333330
13	36555560	33911110	34822220	30622220
15	34733330	41311110	145000000	23511110
17	30033330	26466670	26355560	21150000
18	26416670	52200000	17533330	22711110
19	40766670	62955560	18550000	23000000
20	17866670	17155560	28800000	23483330
21	20983330	19466670	28533330	18566670
22	21955560	17633330	37888890	24866670
24	2333333	9916667	13050000	24644440
25	15111110	23383330	23483330	55000000
26	10866670	27366670	23422220	665666700
27	18150000	31350000	22316670	150666700
28	17083330	22700000	16250000	114333300
29	13416670	19222220	17066670	124000000
30	14150000	14044440	15433330	100333300
31	12500000	13733330	15866670	88666660
32	15166670	13000000	20566670	130000000
37	12400000	16966670	19533330	107333300
51	10000000	11166670	12000000	157333300
55	7800000	10400000	13400000	145333300
56	2266667	5833333	9433333	96000000
58	7600000	9800000	10966670	62333330
59	9966667	9833333	11933330	38333330
64	10733330	13166670	12033330	26666670
121	6666667	6666667	4333333	4900000
