# Supplementary material for: Metabolic adaptation to consume butyrate under prolonged resource exhaustion
Source: PLoS Genet. 2023 Jun 22;19(6):e1010812. doi: 10.1371/journal.pgen.1010812 (PMC10321620; doi:10.1371/journal.pgen.1010812)
Supplement: S1 Dataset — (ZIP) [file pgen.1010812.s007.zip › Supplementary_dataset1/Fig 1/Fig 1D SCFAs_Stats.xlsx]

## Sheet: C1
	AUC								Fold Change (FC) vs Control (T0)
Sample	3H	24H	D22	D32		Control (T0)			3H	24H	D22	D32
F1	2576987	4431232	2622534	2968207		14366114			0.0347808	0.0598069	0.0353955	0.0400609
F2	2982771	3252670	2724300	2341593		2123976			0.0402575	0.0439002	0.036769	0.0316037
F3	2126173	2948623	2094138	2089765		12337909			0.0286963	0.0397966	0.0282639	0.0282049
F8	103139886	6113441				187921449			1.39205	0.0825111
F9	126884564	6994128				179289527			1.71252	0.0943975
F10	123733690	5723980				183314393			1.66999	0.0772547
F11		2985476	1651463	1422371		28786616				0.040294	0.0222893	0.0191973
F12		2578703	2026955	1433714		29240834				0.0348039	0.0273572	0.0193504
F13		2657259	1580669	1541198		29450114				0.0358642	0.0213338	0.020801
Mean	6.02407e+07	4.18728e+06	2.11668e+06	1.96614e+06		7.40923e+07			0.813049	0.0565143	0.0285681	0.0265364
SD	6.37087e+07	1.68783e+06	476945	619697		8.25912e+07			0.859855	0.02278	0.00643717	0.00836385
	Stats AUC
Mann Whitney test	3H vs Control	24H vs Control	D22 vs Control	D32 vs Control
P value	0.5287	0.004	0.0016	0.0016
Exact or approximate P value?	Exact	Exact	Exact	Exact
P value summary	ns	**	**	**
Significantly different (P < 0.05)?	No	Yes	Yes	Yes
One- or two-tailed P value?	Two-tailed	Two-tailed	Two-tailed	Two-tailed
Sum of ranks in column A,B	78 , 42	117 , 54	97 , 23	97 , 23
Mann-Whitney U	21	9	2	2
Difference between medians
Median of Control	29240834, n=9	29240834, n=9	29240834, n=9	29240834, n=9
Median of timepoint	53061329, n=6	3252670, n=9	2060547, n=6	1815482, n=6
Difference: Actual	23820495	-25988164	-27180288	-27425353
Difference: Hodges-Lehmann	-19021893	-25801140	-27140925	-27299160
		Stats
Mann Whitney test		24H vs 3H	D22 vs 3H	D32 vs 3H
P value		0.7756	0.026	0.0152
Exact or approximate P value?		Exact	Exact	Exact
P value summary		ns	*	*
Significantly different (P < 0.05)?		No	Yes	Yes
One- or two-tailed P value?		Two-tailed	Two-tailed	Two-tailed
Sum of ranks in column A,B		51 , 69	53 , 25	54 , 24
Mann-Whitney U		24	4	3
Difference between medians
Median of Control		53061329, n=6	53061329, n=6	53061329, n=6
Median of timepoint		3252670, n=9	2060547, n=6	1815482, n=6
Difference: Actual		-49808659	-51000782	-51245847
Difference: Hodges-Lehmann		-48274913	-50908844	-50866040
			Stats
Mann Whitney test			D22 vs 24H	D32 vs 24H
P value			0.0028	0.0028
Exact or approximate P value?			Exact	Exact
P value summary			**	**
Significantly different (P < 0.05)?			Yes	Yes
One- or two-tailed P value?			Two-tailed	Two-tailed
Sum of ranks in column A,B			96 , 24	96 , 24
Mann-Whitney U			3	3
Difference between medians
Median of Control			3252670, n=9	3252670, n=9
Median of timepoint			2060547, n=6	1815482, n=6
Difference: Actual			-1192124	-1437189
Difference: Hodges-Lehmann			-1386381	-1557434
				Stats
Mann Whitney test				D32 vs D22
P value				0.4848
Exact or approximate P value?				Exact
P value summary				ns
Significantly different (P < 0.05)?				No
One- or two-tailed P value?				Two-tailed
Sum of ranks in column A,B				44 , 34
Mann-Whitney U				13
Difference between medians
Median of Control				2060547, n=6
Median of timepoint				1815482, n=6
Difference: Actual				-245065
Difference: Hodges-Lehmann				-188024

## Sheet: C2
	AUC								Fold Change (FC) vs Control (T0)
Sample	3H	24H	D22	D32		Control (T0)			3H	24H	D22	D32
F1	84386420	2316134	1685399	1946575		31324737			0.885889	0.0243148	0.0176933	0.0204352
F2	66914057	1912554	1489952	2149907		69724379			0.702464	0.020078	0.0156415	0.0225697
F3	64699572	1477093	1340275	1391858		25524122			0.679216	0.0155065	0.0140702	0.0146117
F8	202429012	1845522				209237538			2.1251	0.0193743
F9	200386244	1906068				208377798			2.10366	0.0200099
F10	202874970	1675720				195160660			2.12978	0.0175917
F11		849299	720231	495821		39896482				0.00891595	0.00756099	0.00520513
F12		676121	595088	438334		38772916				0.00709792	0.00624724	0.00460163
F13		734415	661996	518521		39287099				0.00770989	0.00694964	0.00544344
Mean	1.36948e+08	1.4881e+06	1.08216e+06	1156836		9.52562e+07			1.43768	0.0156221	0.0113605	0.0121445
SD	7.14785e+07	595713	477825	777913		8.27333e+07			0.750381	0.0062538	0.00501621	0.00816654
	Stats AUC
Mann Whitney test	3H vs Control	24H vs Control	D22 vs Control	D32 vs Control
P value	0.2721	<0.0001	0.0004	0.0004
Exact or approximate P value?	Exact	Exact	Exact	Exact
P value summary	ns	****	***	***
Significantly different (P < 0.05)?	No	Yes	Yes	Yes
One- or two-tailed P value?	Two-tailed	Two-tailed	Two-tailed	Two-tailed
Sum of ranks in column A,B	62 , 58	126 , 45	99 , 21	99 , 21
Mann-Whitney U	17	0	0	0
Difference between medians
Median of Control	39896482, n=9	39896482, n=9	39896482, n=9	39896482, n=9
Median of timepoint	142386332, n=6	1675720, n=9	1030253, n=6	955190, n=6
Difference: Actual	102489850	-38220762	-38866229	-38941293
Difference: Hodges-Lehmann	30757988	-38552684	-38934131	-39113363
		Stats
Mann Whitney test		24H vs 3H	D22 vs 3H	D32 vs 3H
P value		0.0004	0.0022	0.0022
Exact or approximate P value?		Exact	Exact	Exact
P value summary		***	**	**
Significantly different (P < 0.05)?		Yes	Yes	Yes
One- or two-tailed P value?		Two-tailed	Two-tailed	Two-tailed
Sum of ranks in column A,B		75 , 45	57 , 21	57 , 21
Mann-Whitney U		0	0	0
Difference between medians
Median of Control		142386332, n=6	142386332, n=6
Median of timepoint		1675720, n=9	1030253, n=6	142386332, n=6
Difference: Actual		-140710612	-141356079	955190, n=6
Difference: Hodges-Lehmann		-140890205	-141246089	-141431143
				-141092212
			Stats
Mann Whitney test			D22 vs 24H	D32 vs 24H
P value			0.1135	0.3884
Exact or approximate P value?			Exact	Exact
P value summary			ns	ns
Significantly different (P < 0.05)?			No	No
One- or two-tailed P value?			Two-tailed	Two-tailed
Sum of ranks in column A,B			86 , 34	80 , 40
Mann-Whitney U			13	19
Difference between medians
Median of Control			1675720, n=9	1675720, n=9
Median of timepoint			1030253, n=6	955190, n=6
Difference: Actual			-645467	-720531
Difference: Hodges-Lehmann			-345508	-289972
				Stats
Mann Whitney test				D32 vs D22
P value				0.8182
Exact or approximate P value?				Exact
P value summary				ns
Significantly different (P < 0.05)?				No
One- or two-tailed P value?				Two-tailed
Sum of ranks in column A,B				41 , 37
Mann-Whitney U				16
Difference between medians
Median of Control				1030253, n=6
Median of timepoint				955190, n=6
Difference: Actual				-75064
Difference: Hodges-Lehmann				-98681

## Sheet: C3
	AUC								Fold Change (FC) vs Control (T0)
Sample	3H	24H	D22	D32		Control (T0)			3H	24H	D22	D32
F1	1732684	582243	565747	475991		1671749			0.3058	0.10276	0.0998482	0.0840072
F2	1496560	492097	300739	342345		3785968			0.264126	0.0868497	0.0530771	0.0604201
F3	1603778	653078	370368			1489458			0.283049	0.115261	0.0653659
F8	8452691	2031116				11990126			1.49181	0.35847
F9	9614270	2013760				17243080			1.69681	0.355407
F10	12248093	1890327				8718187			2.16165	0.333622
F11		448331	644732	132062		2045013				0.0791255	0.113788	0.0233075
F12		339345	249508	113899		1997202				0.0598907	0.0440354	0.0201019
F13		340827	491777	119151		2053881				0.0601522	0.0867933	0.0210288
Mean	5.85801e+06	976792	437145	236690		5.66607e+06			1.03388	0.172393	0.0771513	0.0417731
SD	4.81278e+06	758856	155492	164521		5.69967e+06			0.849402	0.13393	0.0274426	0.0290361
	Stats AUC
Mann Whitney test	3H vs Control	24H vs Control	D22 vs Control	D32 vs Control
P value	0.8639	0.0028	0.0004	0.001
Exact or approximate P value?	Exact	Exact	Exact	Exact
P value summary	ns	**	***	***
Significantly different (P < 0.05)?	No	Yes	Yes	Yes
One- or two-tailed P value?	Two-tailed	Two-tailed	Two-tailed	Two-tailed
Sum of ranks in column A,B	74 , 46	118 , 53	99 , 21	90 , 15
Mann-Whitney U	25	8	0	0
Difference between medians
Median of Control	2053881, n=9	2053881, n=9	2053881, n=9	2053881, n=9
Median of timepoint	5092688, n=6	582243, n=9	431073, n=6	132062, n=5
Difference: Actual	3038807	-1471638	-1622809	-1921819
Difference: Hodges-Lehmann	-219854	-1657857	-1750418	-1931114
		Stats
Mann Whitney test		24H vs 3H	D22 vs 3H	D32 vs 3H
P value		0.036	0.0022	0.0043
Exact or approximate P value?		Exact	Exact	Exact
P value summary		*	**	**
Significantly different (P < 0.05)?		Yes	Yes	Yes
One- or two-tailed P value?		Two-tailed	Two-tailed	Two-tailed
Sum of ranks in column A,B		66 , 54	57 , 21	51 , 15
Mann-Whitney U		9	0	0
Difference between medians
Median of Control		5092688, n=6	5092688, n=6	5092688, n=6
Median of timepoint		582243, n=9	431073, n=6	132062, n=5
Difference: Actual		-4510445	-4661615	-4960626
Difference: Hodges-Lehmann		-3907457	-4645568	-4797743
			Stats
Mann Whitney test			D22 vs 24H	D32 vs 24H
P value			0.1447	0.019
Exact or approximate P value?			Exact	Exact
P value summary			ns	*
Significantly different (P < 0.05)?			No	Yes
One- or two-tailed P value?			Two-tailed	Two-tailed
Sum of ranks in column A,B			85 , 35	85 , 20
Mann-Whitney U			14	5
Difference between medians
Median of Control			582243, n=9	582243, n=9
Median of timepoint			431073, n=6	132062, n=5
Difference: Actual			-151171	-450181
Difference: Hodges-Lehmann			-176330	-372946
				Stats
Mann Whitney test				D32 vs D22
P value				0.0823
Exact or approximate P value?				Exact
P value summary				ns
Significantly different (P < 0.05)?				No
One- or two-tailed P value?				Two-tailed
Sum of ranks in column A,B				46 , 20
Mann-Whitney U				5
Difference between medians
Median of Control				431073, n=6
Median of timepoint				132062, n=5
Difference: Actual				-299011
Difference: Hodges-Lehmann				-184214

## Sheet: C4
	AUC								Fold Change (FC) vs Control (T0)
Sample	3H	24H	D22	D32		Control (T0)			3H	24H	D22	D32
F1	2868583	61516569	59377029	1391466		2763851			0.872041	18.7009	18.0505	0.423002
F2	2810459	40684986	5925485	1098465		2511015			0.854372	12.3681	1.80133	0.33393
F3	2566646	56834727	2061283			2591799			0.780253	17.2776	0.626624
F8	4368358	107151624				4373661			1.32797	32.5738
F9	4331291	116382048				4546650			1.3167	35.3798
F10	5169076	108631024				4711713			1.57138	33.0235
F11		121229811	5673134	5191071		2792662				36.8535	1.72462	1.57807
F12		98892246	3364307	2459863		2594007				30.063	1.02274	0.747792
F13		93180542	3462586	3063480		2720174				28.3266	1.05262	0.931289
Mean	3.68574e+06	8.93893e+07	1.33106e+07	2640869		3.2895e+06			1.12045	27.1741	4.0464	0.802817
SD	1.07417e+06	2.90294e+07	2.26161e+07	1.63209e+06		948838			0.326545	8.82486	6.87524	0.496152
	Stats AUC
Mann Whitney test	3H vs Control	24H vs Control	D22 vs Control	D32 vs Control
P value	0.4559	<0.0001	0.181	0.3636
Exact or approximate P value?	Exact	Exact	Exact	Exact
P value summary	ns	****	ns	ns
Significantly different (P < 0.05)?	No	Yes	No	No
One- or two-tailed P value?	Two-tailed	Two-tailed	Two-tailed	Two-tailed
Sum of ranks in column A,B	65 , 55	45 , 126	60 , 60	75 , 30
Mann-Whitney U	20	0	15	15
Difference between medians
Median of Control	2763851, n=9	2763851, n=9	2763851, n=9	2763851, n=9
Median of timepoint	3599937, n=6	98892246, n=9	4567860, n=6	2459863, n=5
Difference: Actual	836086	96128395	1804009	-303988
Difference: Hodges-Lehmann	182431	96128395	956496	-1200333
		Stats
Mann Whitney test		24H vs 3H	D22 vs 3H	D32 vs 3H
P value		0.0004	0.3939	0.329
Exact or approximate P value?		Exact	Exact	Exact
P value summary		***	ns	ns
Significantly different (P < 0.05)?		Yes	No	No
One- or two-tailed P value?		Two-tailed	Two-tailed	Two-tailed
Sum of ranks in column A,B		21 , 99	33 , 45	42 , 24
Mann-Whitney U		0	12	9
Difference between medians
Median of Control		3599937, n=6	3599937, n=6	3599937, n=6
Median of timepoint		98892246, n=9	4567860, n=6	2459863, n=5
Difference: Actual		95292309	967923	-1140074
Difference: Hodges-Lehmann		95292309	777035	-1361936
			Stats
Mann Whitney test			D22 vs 24H	D32 vs 24H
P value			0.0016	0.001
Exact or approximate P value?			Exact	Exact
P value summary			**	***
Significantly different (P < 0.05)?			Yes	Yes
One- or two-tailed P value?			Two-tailed	Two-tailed
Sum of ranks in column A,B			97 , 23	90 , 15
Mann-Whitney U			2	0
Difference between medians
Median of Control			98892246, n=9	98892246, n=9
Median of timepoint			4567860, n=6	2459863, n=5
Difference: Actual			-94324386	-96432383
Difference: Hodges-Lehmann			-89767096	-96432383
				Stats
Mann Whitney test				D32 vs D22
P value				0.0823
Exact or approximate P value?				Exact
P value summary				ns
Significantly different (P < 0.05)?				No
One- or two-tailed P value?				Two-tailed
Sum of ranks in column A,B				46 , 20
Mann-Whitney U				5
Difference between medians
Median of Control				4567860, n=6
Median of timepoint				2459863, n=5
Difference: Actual				-2107997
Difference: Hodges-Lehmann				-2168481
