# Supplementary material for: Metabolic adaptation to consume butyrate under prolonged resource exhaustion
Source: PLoS Genet. 2023 Jun 22;19(6):e1010812. doi: 10.1371/journal.pgen.1010812 (PMC10321620; doi:10.1371/journal.pgen.1010812)
Supplement: S1 Dataset — (ZIP) [file pgen.1010812.s007.zip › Supplementary_dataset1/Fig 1/Fig 1D GCMS SCFAs Raw data.xlsx]

## Sheet: Experiments F1-F3_Raw
								Benzyl-Formate						Benzyl-Acetate						Benzyl-Propionate						Benzyl-Butyrate
	Sample Name	Data File	Type	Level	Acq. Date-Time	RT	Final Conc	Area	Accuracy	Height	Width	RT	Final Conc	Area	Accuracy	Height	Width	RT	Final Conc	Area	Accuracy	Height	Width	RT	Final Conc	Area	Accuracy	Height	Width
	1a-T0_Benzyl	1a-T0_Benzyl.D	Sample		2018-07-04 23:12:00	8.392		14366114		6004659	0.127	9.286		31324737		12464697	0.172	10.091		1671749		738765	0.139	10.854		2763851		956616	0.128
	1a-3H_Benzyl	1a-3H_Benzyl.D	Sample		2018-07-04 23:35:00	8.391		2576987		1082134	0.155	9.285		84386420		29909316	0.179	10.09		1732684		762256	0.133	10.853		2868583		991855	0.136
	1a-6H_Benzyl	1a-6H_Benzyl.D	Sample		2018-07-04 23:57:00	8.391		2550441		1065222	0.16	9.294		65545556		24324671	0.172	10.09		8643554		3707970	0.142	10.853		4353543		1456459	0.144
	1a-24H_Benzyl	1a-24H_Benzyl.D	Sample		2018-07-05 00:20:00	8.392		4431232		1833533	0.152	9.294		2316134		922219	0.168	10.091		582243		273034	0.066	10.854		61516569		17850360	0.146
	1a-D7_Benzyl	1a-D7_Benzyl.D	Sample		2018-07-05 01:05:00	8.391		3061454		1289303	0.128	9.302		8160473		2766018	0.147	10.098		3063552		1394595	0.078	10.861		67875116		18789065	0.139
	1a-D9_Benzyl	1a-D9_Benzyl.D	Sample		2018-07-05 01:28:00	8.392		2735831		1157162	0.12	9.286		21107391		8153411	0.152	10.091		4792394		2164312	0.085	10.854		58751078		17657215	0.143
	1a-D10_Benzyl	1a-D10_Benzyl.D	Sample		2018-07-05 01:50:00	8.391		2537055		1073731	0.121	9.285		1760519		670826	0.124	10.09		4769748		2156212	0.084	10.853		58927805		17680804	0.142
	1a-D15_Benzyl	1a-D15_Benzyl.D	Sample		2018-07-05 02:13:00	8.391		2841004		1189662	0.158	9.294		1828848		688132	0.123	10.09		4072151		1743385	0.127	10.853		60187178		17305726	0.139
	1a-D18_Benzyl	1a-D18_Benzyl.D	Sample		2018-07-05 02:36:00	8.384		2036229		847050	0.152	9.27		2240389		528274	0.197	10.082		2201518		966635	0.135	10.846		48736347		16203225	0.148
	1a-D21_Benzyl	1a-D21_Benzyl.D	Sample		2018-07-05 03:21:00	8.391		2786693		1166592	0.164	9.286		1566957		658572	0.116	10.09		587976		284385	0.065	10.853		55611601		16772197	0.148
	1a-D22_Benzyl	1a-D22_Benzyl.D	Sample		2018-07-05 03:44:00	8.392		2622534		1090238	0.156	9.294		1685399		693618	0.123	10.091		565747		273629	0.065	10.854		59377029		17464824	0.147
	1a-D25_Benzyl	1a-D25_Benzyl.D	Sample		2018-07-05 04:06:00	8.391		2604815		1094988	0.128	9.294		1625834		655545	0.123	10.09		434769		214953	0.065	10.853		1208361		393833	0.131
	1a-D32_Benzyl	1a-D32_Benzyl.D	Sample		2018-07-05 04:29:00	8.391		2968207		1234554	0.139	9.294		1946575		762701	0.116	10.09		475991		216463	0.074	10.853		1391466		447653	0.127
	1a-D45_Benzyl	1a-D45_Benzyl.D	Sample		2018-07-05 04:52:00	8.392		2944128		1230559	0.122	9.294		2105582		797152	0.123	10.091		407749		186321	0.073	10.854		1504094		500467	0.121
	2a-T0_Benzyl	2a-T0_Benzyl.D	Sample		2018-07-05 17:35:00	8.392		2123976		874032	0.155	9.303		69724379		24044136	0.141	10.091		3785968		1610243	0.139	10.854		2591799		852325	0.144
	2a-3H_Benzyl	2a-3H_Benzyl.D	Sample		2018-07-05 17:58:00	8.391		2982771		1227085	0.148	9.302		66914057		23257042	0.142	10.09		1603778		688858	0.138	10.853		2810459		891646	0.148
	2a-6H_Benzyl	2a-6H_Benzyl.D	Sample		2018-07-05 18:21:00	8.391		2048746		850328	0.158	9.286		80081099		24970348	0.181	10.09		3006410		1295136	0.145	10.853		3066701		979952	0.156
	2a-24H_Benzyl	2a-24H_Benzyl.D	Sample		2018-07-05 18:43:00	8.392		3252670		1343944	0.155	9.311		1912554		728929	0.156	10.099		653078		284076	0.119	10.862		56834727		15318281	0.148
	2a-D7_Benzyl	2a-D7_Benzyl.D	Sample		2018-07-05 19:06:00	8.391		2368972		980301	0.139	9.285		7367764		2754344	0.153	10.09		2578106		1123092	0.127	10.853		52063741		14974584	0.14
	2a-D10_Benzyl	2a-D10_Benzyl.D	Sample		2018-07-05 19:51:00	8.392		2062023		854145	0.155	9.286		2188522		596998	0.15	10.091		2916527		1364407	0.066	10.854		49131593		14567297	0.146
	2a-D15_Benzyl	2a-D15_Benzyl.D	Sample		2018-07-05 20:13:00	8.391		2841684		1172600	0.161	9.31		2620452		672781	0.184	10.098		2857507		1284489	0.079	10.861		42643468		13456679	0.104
	2a-D18_Benzyl	2a-D18_Benzyl.D	Sample		2018-07-05 20:36:00	8.391		2229588		925266	0.157	9.294		2149648		545920	0.187	10.09		458219		214018	0.067	10.853		48365374		13976531	0.14
	2a-D21_Benzyl	2a-D21_Benzyl.D	Sample		2018-07-05 20:59:00	8.392		2548972		1057278	0.12	9.262		861788		365045	0.079	10.099		501458		237064	0.069	10.854		1684698		539692	0.121
	2a-D22_Benzyl	2a-D22_Benzyl.D	Sample		2018-07-05 21:21:00	8.391		2724300		1128833	0.156	9.302		1489952		587179	0.115	10.098		479457		225860	0.069	10.853		1815111		569282	0.144
	2a-D32_Benzyl	2a-D32_Benzyl.D	Sample		2018-07-05 21:44:00	8.391		2341593		962150	0.16	9.294		2149907		539586	0.149	10.09		370368		167220	0.074	10.853		2061283		631414	0.123
	2a-D45_Benzyl	2a-D45_Benzyl.D	Sample		2018-07-05 22:52:00	8.391		2333270		962317	0.172	9.294		1492095		589368	0.116	10.09		379612		168538	0.098	10.853		2067578		649284	0.131
	3a-T0_Benzyl	3a-T0_Benzyl.D	Sample		2018-07-05 23:59:00	8.391		12337909		5121860	0.122	9.294		25524122		10281100	0.137	10.09		1489458		641964	0.14	10.853		2511015		823071	0.144
	3a-3H_Benzyl	3a-3H_Benzyl.D	Sample		2018-07-06 00:22:00	8.392		2126173		884303	0.12	9.303		64699572		21395096	0.164	10.099		1496560		636062	0.138	10.854		2566646		830285	0.145
	3a-6H_Benzyl	3a-6H_Benzyl.D	Sample		2018-07-06 00:45:00	8.391		2246663		936929	0.128	9.31		49518140		17390510	0.156	10.098		2909103		1237511	0.138	10.853		4690538		1466644	0.146
	3a-24H_Benzyl	3a-24H_Benzyl.D	Sample		2018-07-06 01:30:00	8.384		2948623		1218515	0.156	9.286		1477093		606148	0.152	10.091		492097		213329	0.127	10.854		40684986		12272132	0.148
	3a-D7_Benzyl	3a-D7_Benzyl.D	Sample		2018-07-06 01:53:00	8.391		2338058		963225	0.156	9.302		3869027		1213379	0.146	10.098		2027161		918784	0.08	10.861		46794398		12748434	0.139
	3a-D9_Benzyl	3a-D9_Benzyl.D	Sample		2018-07-06 02:15:00	8.391		2094797		867664	0.148	9.302		18537953		7009933	0.141	10.098		3853905		1644234	0.126	10.853		43580588		12216920	0.139
	3a-D10_Benzyl	3a-D10_Benzyl.D	Sample		2018-07-06 02:38:00	8.392		2354361		968857	0.143	9.303		1435268		534832	0.116	10.099		3986136		1691182	0.127	10.854		45430787		12488870	0.139
	3a-D15_Benzyl	3a-D15_Benzyl.D	Sample		2018-07-06 03:01:00	8.391		1899722		785714	0.153	9.277		2080716		487609	0.191	10.082		2429022		1050579	0.135	10.853		39769878		12045192	0.153
	3a-D18_Benzyl	3a-D18_Benzyl.D	Sample		2018-07-06 03:23:00	8.391		2074981		863642	0.131	9.302		1529413		556009	0.123	10.098		1132723		512934	0.073	10.861		46614543		12637934	0.151
	3a-D21_Benzyl	3a-D21_Benzyl.D	Sample		2018-07-06 04:09:00	8.391		2083181		867982	0.13	9.294		1266514		507945	0.116	10.09		350726		167246	0.065	10.853		41582175		11860540	0.156
	3a-D22_Benzyl	3a-D22_Benzyl.D	Sample		2018-07-06 04:31:00	8.391		2094138		867428	0.153	9.286		1340275		504144	0.131	10.09		300739		145563	0.064	10.853		5925485		1949530	0.138
	3a-D25_Benzyl	3a-D25_Benzyl.D	Sample		2018-07-06 04:54:00	8.392		1873495		766089	0.151	9.286		1917047		475199	0.188	10.091		346729		161533	0.069	10.854		1029356		338695	0.136
	3a-D32_Benzyl	3a-D32_Benzyl.D	Sample		2018-07-06 05:17:00	8.391		2089765		864329	0.181	9.302		1391858		509779	0.123	10.098		342345		149522	0.1	10.853		1098465		360477	0.145
	3a-D45_Benzyl	3a-D45_Benzyl.D	Sample		2018-07-06 05:39:00	8.391		2020608		838658	0.175	9.277		1151660		485861	0.124	10.09		274959		117389	0.129	10.845		1045560		350161	0.128
	STD_Benzyl-Formate	STD_Benzyl-Formate_4.D	Sample		2018-07-05 05:14:00	8.383		69705782		29430290	0.129	9.203		16751		8014	0.068	10.008		258		142	0.055	10.82		1416		538	0.079

## Sheet: Experiments F8-F10_Raw
Sample						Benzyl Formate						Benzyl Acetate						Benzyl Propionate						Benzyl Butyrate
	Name	Data File	Type	Level	Acq. Date-Time	RT	Final Conc.	Area	Accuracy	Height	Width	RT	Final Conc.	Area	Accuracy	Height	Width	RT	Final Conc.	Area	Accuracy	Height	Width	RT	Final Conc.	Area	Accuracy	Height	Width
	Benzyl-SCFA_1mM-STD	QC_Benzyl-SCFA_1mM-SIM.D	Sample		2018-12-02 14:27:00	10.069		419158059		118995239	0.241	11.277		325904275		94474823	0.238	12.366		292918233		87777989	0.225	13.226		262709794		77691656	0.232
	Benzyl-SCFA_1mM-STD	QC_Benzyl-SCFA_1mM-SIMa.D	Sample		2018-12-03 00:40:00	10.068		385978188		111220994	0.24	11.276		269073389		77442333	0.238	12.365		240404347		71628982	0.231	13.227		216611840		63358512	0.232
	LB-Control_BenzylSCFA	LB-Control_BenzylSCFA.D	Sample		2018-12-02 14:53:00	10.067		33952178		10647202	0.22	11.316		62477403		19666934	0.22	12.374		4036670		1326485	0.211	13.231		5620675		1747746	0.146
	8-T0_BenzylSCFA	8-T0_BenzylSCFA.D	Sample		2018-12-02 15:20:00	10.068		187921449		57888900	0.222	11.314		209237538		63020258	0.23	12.372		11990126		3946746	0.212	13.229		4373661		1389850	0.139
	8-1H_BenzylSCFA	8-1H_BenzylSCFA.D	Sample		2018-12-02 15:47:00	10.066		26340276		8242367	0.22	11.312		53737935		16919510	0.22	12.373		3399222		1123332	0.213	13.229		4920880		1549179	0.144
	8-3H_BenzylSCFA	8-3H_BenzylSCFA.D	Sample		2018-12-02 16:13:00	10.067		103139886		32183849	0.22	11.315		202429012		61043556	0.231	12.373		8452691		2782151	0.213	13.229		4368358		1385992	0.141
	8-24H_BenzylSCFA	8-24H_BenzylSCFA.D	Sample		2018-12-02 17:07:00	10.066		6113441		1916142	0.221	11.31		1845522		576198	0.218	12.372		2031116		652273	0.201	13.232		107151624		32469031	0.192
	8-D7_BenzylSCFA	8-D7_BenzylSCFA.D	Sample		2018-12-02 17:33:00	10.066		4463055		1392186	0.221	11.312		10045602		2629663	0.264	12.373		5708150		1857585	0.196	13.233		109121885		32607272	0.192
	8-D11_BenzylSCFA	8-D11_BenzylSCFA.D	Sample		2018-12-02 18:00:00	10.067		4570158		1419508	0.222	11.317		1678639		517058	0.18	12.375		10658106		3467994	0.2	13.234		119648301		35154093	0.193
	9-T0_BenzylSCFA	9-T0_BenzylSCFA.D	Sample		2018-12-02 18:27:00	10.069		179289527		55181497	0.223	11.316		208377798		62188294	0.236	12.373		17243080		5665119	0.212	13.23		4546650		1433670	0.143
	9-1H_BenzylSCFA	9-1H_BenzylSCFA.D	Sample		2018-12-02 18:53:00	10.066		23481576		7363640	0.22	11.316		47594317		15009300	0.22	12.374		3147343		1035567	0.213	13.23		4589261		1451600	0.144
	9-3H_BenzylSCFA	9-3H_BenzylSCFA.D	Sample		2018-12-02 19:47:00	10.068		126884564		39414032	0.222	11.317		200386244		59830932	0.231	12.374		9614270		3163573	0.213	13.231		4331291		1358846	0.144
	9-24H_BenzylSCFA	9-24H_BenzylSCFA.D	Sample		2018-12-02 20:13:00	10.066		6994128		2190801	0.22	11.315		1906068		592778	0.216	12.374		2013760		651277	0.196	13.234		116382048		34447507	0.194
	9-D7_BenzylSCFA	9-D7_BenzylSCFA.D	Sample		2018-12-02 20:40:00	10.066		4165545		1305918	0.22	11.315		8022551		2101612	0.265	12.374		4954721		1615740	0.197	13.233		111357700		33201140	0.194
	9-D11_BenzylSCFA	9-D11_BenzylSCFA.D	Sample		2018-12-02 21:07:00	10.066		4790611		1489211	0.225	11.317		1392322		440287	0.175	12.375		8201767		2666256	0.2	13.235		125459385		36367015	0.194
	10-T0_BenzylSCFA	10-T0_BenzylSCFA.D	Sample		2018-12-02 21:33:00	10.069		183314393		56020047	0.227	11.318		195160660		58044776	0.232	12.374		8718187		2864276	0.213	13.231		4711713		1480583	0.146
	10-1H_BenzylSCFA	10-1H_BenzylSCFA.D	Sample		2018-12-02 22:27:00	10.067		26178723		8171578	0.221	11.322		53697075		16776526	0.222	12.376		3637688		1189860	0.213	13.232		5488817		1683079	0.152
	10-3H_BenzylSCFA	10-3H_BenzylSCFA.D	Sample		2018-12-02 22:54:00	10.068		123733690		38224093	0.227	11.322		202874970		59637145	0.233	12.375		12248093		4015803	0.212	13.232		5169076		1577649	0.153
	10-24H_BenzylSCFA	10-24H_BenzylSCFA.D	Sample		2018-12-02 23:20:00	10.066		5723980		1787206	0.22	11.314		1675720		522783	0.216	12.374		1890327		610516	0.196	13.234		108631024		32193876	0.193
	10-D7_BenzylSCFA	10-D7_BenzylSCFA.D	Sample		2018-12-02 23:47:00	10.066		4236824		1319935	0.221	11.313		7227204		1841370	0.267	12.374		5932537		1921822	0.197	13.233		105471908		31445301	0.192
	10-D11_BenzylSCFA	10-D11_BenzylSCFA.D	Sample		2018-12-03 00:14:00	10.066		4236222		1318853	0.22	11.316		1193964		374181	0.172	12.375		7677632		2492319	0.2	13.235		115506310		33736210	0.195

## Sheet: Experiments F11-F13_Raw
						Formate M+1 Results						Formate M+0 Results						Acetate M+2 Results						Acetate M+0 Results						Propionate M+1 Results						Propionate M+0 Results						Butyrate M+1 Results						Butyrate M+0 Results
	Sample Name	Data File	Type	Level	Acq. Date-Time	RT	Final Conc.	Area	Accuracy	Height	Width	RT	Final Conc.	Area	Accuracy	Height	Width	RT	Final Conc.	Area	Accuracy	Height	Width	RT	Final Conc.	Area	Accuracy	Height	Width	RT	Final Conc.	Area	Accuracy	Height	Width	RT	Final Conc.	Area	Accuracy	Height	Width	RT	Final Conc.	Area	Accuracy	Height	Width	RT	Final Conc.
	24H_C1	24H_C1.D	Sample		2019-03-21 22:44:00	10.185		31957890		9584780	0.223	10.186		2985476		909683	0.213	11.401		56136063		18152884	0.206	11.402		849299		265651	0.192	12.456		2873781		911302	0.21	12.456		448331		131148	0.195	13.3		30064359		10133178	0.121	13.3
	24H_C2	24H_C2.D	Sample		2019-03-22 05:05:00	10.185		23942068		7341701	0.19	10.186		2578703		779341	0.211	11.401		44886423		14481375	0.204	11.402		676121		209273	0.218	12.457		2223694		697711	0.211	12.457		339345		101606	0.193	13.299		25774268		8437478	0.13	13.3
	24H_C3	24H_C3.D	Sample		2019-03-22 11:26:00	10.184		22941664		7021093	0.19	10.185		2657259		776866	0.217	11.393		42158856		13561829	0.214	11.394		734415		227663	0.216	12.453		2061813		646722	0.213	12.453		340827		100379	0.195	13.297		24250622		8010650	0.129	13.298
	D2_C1	D2_C1.D	Sample		2019-03-22 01:00:00	10.186		21936917		6718180	0.19	10.187		4578352		1373987	0.22	11.4		41123523		13253394	0.206	11.401		1106026		334711	0.225	12.456		2037432		636441	0.21	12.456		724187		207421	0.199	13.3		22957584		7840390	0.118	13.3
	D2_C2	D2_C2.D	Sample		2019-03-22 07:21:00	10.185		19278884		5894880	0.189	10.186		4401098		1287237	0.226	11.392		35604090		11458991	0.213	11.393		893095		275367	0.197	12.453		1743043		540569	0.208	12.453		670994		186193	0.197	13.297		19494773		6734222	0.116	13.298
	D2_C3	D2_C3.D	Sample		2019-03-22 13:42:00	10.184		20194248		6186538	0.188	10.185		6106333		1822320	0.222	11.395		37601951		11895875	0.216	11.396		814049		244830	0.202	12.454		1822596		566243	0.207	12.454		822411		229939	0.197	13.298		20797621		7133320	0.117	13.298
	D3_C1	D3_C1.D	Sample		2019-03-22 02:49:00	10.185		24245543		7443241	0.191	10.186		4968086		1497031	0.22	11.396		45999885		14628323	0.216	11.396		708104		200061	0.194	12.454		2348144		738739	0.208	12.454		1458058		428472	0.192	13.298		24774093		8454377	0.119	13.299
	D3_C2	D3_C2.D	Sample		2019-03-22 09:10:00	10.185		18449838		5654999	0.189	10.186		4979314		1458736	0.226	11.392		33946468		10909242	0.214	11.392		655229		189254	0.194	12.453		1748598		544485	0.202	12.453		1262199		374033	0.196	13.297		19753490		6803230	0.116	13.298
	D3_C3	D3_C3.D	Sample		2019-03-22 15:31:00	10.184		22095453		6584396	0.221	10.184		7193825		2116011	0.229	11.394		38642483		12426526	0.214	11.394		780261		235794	0.185	12.453		2025016		634595	0.203	12.453		1587673		468898	0.197	13.298		22411859		7667244	0.118	13.298
	D4_C1	D4_C1.D	Sample		2019-03-22 19:27:00	10.184		24064112		7376064	0.188	10.185		3472863		1011869	0.223	11.401		46883869		15064350	0.208	11.401		710033		206018	0.189	12.455		2579174		814091	0.206	12.456		2471294		760927	0.194	13.299		26006940		8802255	0.119	13.299
	D4_C2	D4_C2.D	Blank		2019-03-22 23:59:00	10.183		24735381		7337996	0.229	10.183		4226193		1239891	0.224	11.395		43927361		14143054	0.213	11.394		730341		220246	0.159	12.452		2462354		778210	0.203	12.452		2600198		799120	0.196	13.297		25911256		8518083	0.13	13.298
	D4_C3	D4_C3.D	Sample		2019-03-23 05:26:00	10.181		25506138		7856503	0.19	10.183		5534435		1636553	0.226	11.395		46988334		15150049	0.214	11.394		836387		251958	0.181	12.452		2692838		855815	0.204	12.452		2952172		915765	0.197	13.297		27804157		9057243	0.132	13.297
	D5_C1	D5_C1.D	Sample		2019-03-22 20:48:00	10.183		26945594		8274330	0.19	10.184		4101150		1206169	0.224	11.401		49742353		16048698	0.208	11.402		7575913		2314751	0.224	12.453		3117750		1000495	0.206	12.454		5629089		1779739	0.198	13.299		27367572		9235494	0.119	13.299
	D5_C2	D5_C2.D	Sample		2019-03-23 02:15:00	10.182		23367228		7131452	0.189	10.183		1899250		551325	0.214	11.393		43180639		13908229	0.214	11.392		1201324		330963	0.194	12.45		2719105		865751	0.203	12.451		4946097		1553517	0.194	13.296		24326495		8304662	0.119	13.297
	D5_C3	D5_C3.D	Sample		2019-03-23 07:42:00	10.183		17869848		5441938	0.188	10.184		1609539		464932	0.21	11.388		33697697		10781693	0.215	11.385		754787		215345	0.186	12.45		2080836		656687	0.203	12.45		3821407		1183342	0.198	13.295		21260157		7042234	0.129	13.296
	D6_C1	D6_C1.D	Sample		2019-03-22 22:37:00	10.183		25804718		7896752	0.191	10.184		2166084		632794	0.215	11.402		48826273		15698500	0.207	11.398		505380		162757	0.149	12.455		2442546		764662	0.21	12.455		600171		176203	0.193	13.298		26312391		8892362	0.12	13.299
	D6_C2	D6_C2.D	Sample		2019-03-23 03:37:00	10.182		24002717		7352936	0.19	10.183		2039895		595551	0.215	11.397		44559677		14368308	0.213	11.39		451951		156293	0.14	12.452		2302331		723718	0.208	12.452		1138153		335366	0.196	13.297		24280980		8260758	0.119	13.298
	D6_C3	D6_C3.D	Sample		2019-03-23 09:03:00	10.182		23807507		7279324	0.19	10.183		2001525		583221	0.214	11.397		44411042		14296011	0.214	11.392		484313		163244	0.147	12.454		2244930		702225	0.209	12.453		530901		152957	0.195	13.297		24443798		8309668	0.119	13.298
	D7_C1	D7_C1.D	Sample		2019-03-23 15:22:00	10.184		17850732		5143441	0.232	10.184		1169100		329110	0.204	11.393		33049850		10574312	0.215	11.371		392617		129472	0.18	12.454		1565365		475671	0.209	12.451		198885		53248	0.209	13.296		18360096		6095275	0.128	13.296
	D7_C2	D7_C2.D	Sample		2019-03-23 23:32:00	10.18		20394391		6194387	0.19	10.181		1820930		552145	0.185	11.392		38438746		12349282	0.215	11.37		475648		156944	0.176	12.451		1889113		585567	0.208	12.449		296433		77032	0.204	13.294		21771066		7155430	0.129	13.295
	D7_C3	D7_C3.D	Sample		2019-03-24 08:38:00	10.18		19791374		6016091	0.189	10.18		1699344		489424	0.213	11.394		41153824		13042137	0.216	11.389		515938		169194	0.172	12.451		2076729		649223	0.208	12.45		412319		116648	0.197	13.294		24451458		7991016	0.131	13.295
	D8_C1	D8_C1.D	Sample		2019-03-23 16:44:00	10.182		18436433		5564644	0.188	10.183		1827417		523243	0.213	11.389		34930240		11193691	0.214	11.388		918665		250443	0.194	12.451		1690278		521957	0.208	12.451		682257		198080	0.198	13.294		18879708		6262413	0.128	13.295
	D8_C2	D8_C2.D	Sample		2019-03-24 01:21:00	10.18		20516139		6227037	0.189	10.181		1988832		575279	0.213	11.39		39141171		12549981	0.215	11.388		828496		238280	0.186	12.45		1953801		607484	0.208	12.45		742136		216042	0.198	13.294		21355970		7048474	0.129	13.295
	D8_C3	D8_C3.D	Sample		2019-03-24 10:27:00	10.18		18868080		5724455	0.188	10.181		1630295		469575	0.21	11.389		36748451		11801566	0.214	11.388		844201		243733	0.171	12.45		1860706		578973	0.208	12.45		851143		250173	0.199	13.293		21131771		6950426	0.141	13.294
	T0_1	T0_1.D	Sample		2019-03-21 22:16:00	10.184		21109381		6611060	0.19	10.186		28786616		8696613	0.22	11.394		29528097		9581409	0.21	11.395		39896482		12711422	0.216	12.454		1578555		500974	0.214	12.455		2045013		645701	0.212	13.298		9775583		3271011	0.124	13.299
	T0_2	T0_2.D	Sample		2019-03-22 04:37:00	10.183		24304644		7608100	0.191	10.184		29240834		8842085	0.224	11.394		33277132		10816483	0.207	11.395		38772916		12506782	0.216	12.453		1696122		548784	0.194	12.454		1997202		631224	0.216	13.297		10723342		3592577	0.129	13.298
	T0_3	T0_3.D	Sample		2019-03-22 10:59:00	10.183		24438189		7656104	0.191	10.184		29450114		8909993	0.224	11.392		34534488		11065226	0.216	11.394		39287099		12673354	0.216	12.452		1733165		558413	0.195	12.453		2053881		639433	0.216	13.297		11023905		3686167	0.124	13.297
	D9_C1	D9_C1.D	Sample		2019-03-23 18:33:00	10.182		24120856		7347642	0.19	10.182		1937554		561256	0.213	11.397		45311316		14605050	0.213	11.397		8290745		2471049	0.233	12.452		2407216		755929	0.206	12.452		1922906		573795	0.2	13.296		24193689		7932744	0.13	13.297
	D9_C2	D9_C2.D	Sample		2019-03-24 03:38:00	10.18		19097461		5895120	0.19	10.18		16757113		4982078	0.229	11.394		34002810		10927204	0.215	11.395		7090973		2009074	0.246	12.452		1777816		554807	0.208	12.452		1509845		453671	0.198	13.295		19634895		6680745	0.118	13.296
	D9_C3	D9_C3.D	Sample		2019-03-24 11:49:00	10.18		20594419		6244112	0.19	10.18		1793774		518174	0.212	11.391		39036274		12538096	0.215	11.388		768960		236813	0.181	12.45		2008741		626731	0.205	12.45		1357526		397381	0.198	13.294		21182397		6975146	0.129	13.294
	D10_C1	D10_C1.D	Blank		2019-03-23 19:54:00	10.181		24630526		7516157	0.191	10.182		3100107		930340	0.215	11.397		45165955		14566901	0.212	11.398		8284351		2501118	0.217	12.452		2486783		786494	0.21	12.452		2523156		779942	0.198	13.296		24031186		7866277	0.13	13.297
	D10_C2	D10_C2.D	Sample		2019-03-24 05:00:00	10.181		20496544		6227169	0.189	10.182		2031975		588270	0.215	11.393		38607412		12425134	0.215	11.394		4638034		1263788	0.25	12.45		2081531		652798	0.209	12.451		1853427		557287	0.196	13.294		20162002		6888587	0.117	13.296
	D10_C3	D10_C3.D	Sample		2019-03-24 13:38:00	10.18		20129585		6105900	0.189	10.181		2203401		636543	0.215	11.393		38397899		12345940	0.214	11.389		587336		175265	0.182	12.45		1984960		618681	0.21	12.451		1383207		415895	0.197	13.294		19687011		6738839	0.117	13.294
	D11_C1	D11_C1.D	Sample		2019-03-23 22:11:00	10.181		16033977		4859590	0.186	10.182		1628191		466608	0.213	11.393		32006403		10292761	0.214	11.391		907903		270322	0.184	12.45		1854600		586556	0.203	12.45		2561521		780566	0.197	13.294		18685901		6402303	0.117	13.295
	D11_C2	D11_C2.D	Sample		2019-03-24 06:49:00	10.18		18170306		5492134	0.189	10.181		1708410		490084	0.212	11.393		34846761		11184614	0.215	11.39		682558		205802	0.18	12.45		1944312		609935	0.208	12.45		2111157		644220	0.2	13.294		20729713		6833463	0.129	13.295
	D11_C3	D11_C3.D	Sample		2019-03-24 15:27:00	10.18		15857464		4774454	0.188	10.18		1683197		481953	0.212	11.389		29846611		9548484	0.215	11.382		510953		174563	0.172	12.449		1617953		505401	0.203	12.449		1616109		486766	0.194	13.293		18318634		6046008	0.128	13.293
	D12_C1	D12_C1.D	Sample		2019-03-24 20:04:00	10.18		15999984		4807191	0.188	10.181		1753965		499522	0.213	11.387		29761940		9507063	0.214	11.386		836646		239142	0.196	12.449		1613680		503671	0.21	12.45		1950364		593238	0.199	13.293		16596799		5523606	0.127	13.293
	D12_C2	D12_C2.D	Sample		2019-03-24 23:43:00	10.18		22085913		6717160	0.189	10.18		1731927		522778	0.192	11.393		39857470		12815808	0.215	11.39		818926		254842	0.182	12.45		2160062		678332	0.208	12.451		2357312		711616	0.197	13.294		20016286		6849255	0.118	13.295
	D12_C3	D12_C3.D	Sample		2019-03-25 03:48:00	10.179		21501309		6547921	0.19	10.18		1865212		567328	0.184	11.391		39117376		12585272	0.215	11.371		459838		165517	0.172	12.449		2086662		657103	0.208	12.45		1861670		560537	0.196	13.293		21018560		6914204	0.129	13.294
	D13_C1	D13_C1.D	Sample		2019-03-24 21:26:00	10.179		21716158		6621428	0.19	10.18		1855578		537820	0.214	11.394		41760359		13427034	0.215	11.388		568828		195722	0.17	12.45		2436220		772433	0.204	12.45		2975416		924812	0.193	13.294		23384077		7646351	0.13	13.295
	D13_C2	D13_C2.D	Sample		2019-03-25 01:59:00	10.18		17557219		5282397	0.188	10.182		1559295		444434	0.21	11.388		33424857		10527139	0.216	11.382		550264		179069	0.18	12.45		1771503		551516	0.208	12.45		2028960		613002	0.201	13.293		18184253		6041079	0.127	13.294
	D13_C3	D13_C3.D	Sample		2019-03-25 05:37:00	10.179		29456101		9023933	0.192	10.18		3055818		898733	0.219	11.421		56463961		18082360	0.191	11.42		663854		203307	0.174	12.459		3333459		1067413	0.21	12.459		3041681		948323	0.199	13.3		32076532		10014207	0.137	13.301
	LB_Neg	LB_Neg.D	Sample		2019-03-25 03:21:00	10.178		3850059		1212418	0.182	10.179		44871405		13511471	0.224	11.399		534410		171077	0.201	11.4		60706017		19232103	0.217	12.454		287560		88743	0.216	12.454		2532805		790110	0.217	13.297		429471		143433	0.109	13.297
	T0_1	T0_1.D	Sample		2019-03-21 22:16:00	10.184		21109381		6611060	0.19	10.186		28786616		8696613	0.22	11.394		29528097		9581409	0.21	11.395		39896482		12711422	0.216	12.454		1578555		500974	0.214	12.455		2045013		645701	0.212	13.298		9775583		3271011	0.124	13.299
	T0_2	T0_2.D	Sample		2019-03-22 04:37:00	10.183		24304644		7608100	0.191	10.184		29240834		8842085	0.224	11.394		33277132		10816483	0.207	11.395		38772916		12506782	0.216	12.453		1696122		548784	0.194	12.454		1997202		631224	0.216	13.297		10723342		3592577	0.129	13.298
	T0_3	T0_3.D	Sample		2019-03-22 10:59:00	10.183		24438189		7656104	0.191	10.184		29450114		8909993	0.224	11.392		34534488		11065226	0.216	11.394		39287099		12673354	0.216	12.452		1733165		558413	0.195	12.453		2053881		639433	0.216	13.297		11023905		3686167	0.124	13.297
	D15_C1	D15_C1.D	Sample		2019-03-25 18:11:00	10.18		17208779		5180704	0.187	10.18		1222613		346076	0.207	11.388		34691449		10943807	0.216	11.367		381197		143219	0.178	12.449		1730571		537363	0.208	12.45		1413391		417114	0.199	13.292		16658547		5750700	0.116	13.293
	D15_C2	D15_C2.D	Sample		2019-03-26 18:03:00	10.178		22338044		6770177	0.188	10.18		1692695		486127	0.212	11.393		43035254		13819333	0.214	11.37		475740		170756	0.176	12.45		2256167		705124	0.205	12.45		1687632		502871	0.199	13.293		22801115		7480256	0.13	13.294
	D15_C3	D15_C3.D	Sample		2019-03-27 01:46:00	10.178		22812315		6728423	0.226	10.179		1840413		532182	0.213	11.389		41200333		13239227	0.215	11.366		531423		182258	0.177	12.449		1940798		597910	0.214	12.446		199095		55330	0.203	13.292		15013757		4959159	0.127	13.292
	D17_C1	D17_C1.D	Sample		2019-03-25 19:06:00	10.179		20845763		6322093	0.189	10.18		1419844		407498	0.21	11.392		39673564		12742984	0.215	11.371		413565		149153	0.172	12.451		1922837		597251	0.209	12.45		247369		66160	0.201	13.293		18548543		6369514	0.117	13.294
	D17_C2	D17_C2.D	Sample		2019-03-26 18:57:00	10.178		20830769		6298052	0.189	10.179		1634098		469103	0.21	11.388		39292074		12586758	0.219	11.37		429510		165346	0.172	12.449		1912763		592873	0.208	12.448		479710		136522	0.199	13.292		19142938		6564034	0.117	13.292
	D17_C3	D17_C3.D	Sample		2019-03-27 03:08:00	10.178		19902617		6018929	0.188	10.178		1701710		487362	0.211	11.386		39021033		12339058	0.216	11.366		453075		197271	0.126	12.447		1886466		582060	0.211	12.447		750855		208846	0.201	13.291		13593685		4509227	0.126	13.291
	D18_C1	D18_C1.D	Sample		2019-03-25 20:00:00	10.179		20792095		6305869	0.189	10.18		1881664		542259	0.213	11.393		39334818		12601709	0.214	11.389		612658		192195	0.18	12.451		1857195		574490	0.21	12.449		213326		56564	0.205	13.293		18113798		5958250	0.128	13.294
	D18_C2	D18_C2.D	Sample		2019-03-26 19:52:00	10.178		24385661		7422073	0.189	10.179		2604845		756310	0.218	11.395		45766167		14714198	0.214	11.391		732106		235221	0.177	12.451		2206380		687482	0.21	12.449		221553		62185	0.201	13.293		20733087		6777697	0.13	13.294
	D18_C3	D18_C3.D	Sample		2019-03-27 04:02:00	10.177		24788412		7541682	0.189	10.178		2422293		726019	0.211	11.397		46736241		15006613	0.213	11.39		556960		188124	0.172	12.451		2360643		738005	0.211	12.451		1077234		316437	0.199	13.293		16524419		5416818	0.128	13.294
	D19_C1	D19_C1.D	Sample		2019-03-25 21:49:00	10.179		24565165		7480254	0.19	10.18		2648912		770684	0.217	11.397		46173466		14822234	0.213	11.394		946380		278505	0.184	12.452		2248752		700015	0.21	12.452		423172		118266	0.195	13.294		17425296		5721187	0.128	13.295
	D19_C2	D19_C2.D	Sample		2019-03-26 21:41:00	10.178		24944081		7618345	0.19	10.179		4441690		1300211	0.225	11.394		46571513		14977322	0.214	11.393		1406419		425240	0.188	12.451		2256980		699885	0.211	12.45		378054		104321	0.199	13.293		15481512		5340940	0.114	13.294
	D19_C3	D19_C3.D	Sample		2019-03-27 06:19:00	10.177		20095426		6094893	0.187	10.178		2862178		825124	0.22	11.39		39349981		12626857	0.215	11.384		786386		258371	0.181	12.448		2005093		621914	0.208	12.449		1113392		326900	0.197	13.291		14150508		4668373	0.127	13.292
	D20_C1	D20_C1.D	Sample		2019-03-25 22:44:00	10.179		19555240		5915187	0.189	10.18		1665192		477856	0.213	11.39		37966628		12172875	0.215	11.37		557562		202817	0.174	12.45		1863909		578415	0.208	12.45		642153		180189	0.197	13.293		12672941		4409018	0.113	13.293
	D20_C2	D20_C2.D	Sample		2019-03-26 22:35:00	10.178		16444696		4956030	0.185	10.179		1772845		504141	0.213	11.384		31600948		9924363	0.217	11.364		601174		208518	0.175	12.448		1441134		439809	0.212	12.446		287170		73743	0.206	13.291		9799434		3436221	0.11	13.292
	D20_C3	D20_C3.D	Sample		2019-03-27 07:13:00	10.178		19429639		5871904	0.187	10.178		1848987		549421	0.209	11.388		36767355		11792637	0.214	11.374		433250		180945	0.172	12.449		1815125		560872	0.21	12.449		875659		250513	0.197	13.291		11752647		4096945	0.112	13.292
	D21_C1	D21_C1.D	Sample		2019-03-26 00:33:00	10.178		22409286		6806966	0.189	10.18		1872666		562013	0.206	11.39		41679066		13386095	0.216	11.371		416576		169713	0.126	12.45		2025863		627576	0.21	12.45		711957		203031	0.194	13.293		14689785		4858868	0.127	13.293
	D21_C2	D21_C2.D	Sample		2019-03-27 00:24:00	10.178		18191505		5487323	0.187	10.179		1655798		472187	0.211	11.385		34646650		11081507	0.214	11.367		404012		158723	0.172	12.449		1622550		494770	0.21	12.446		218556		60027	0.205	13.291		12097044		4030889	0.125	13.292
	D21_C3	D21_C3.D	Sample		2019-03-27 08:08:00	10.178		21440112		6510031	0.188	10.178		2158305		623223	0.214	11.39		40170218		12911458	0.214	11.371		411461		176253	0.129	12.449		1952000		604883	0.211	12.449		693515		203260	0.201	13.292		13867291		4576778	0.127	13.292
	D22_C1	D22_C1.D	Sample		2019-03-28 17:34:00	10.178		19982745		5633951	0.234	10.179		1651463		459125	0.214	11.393		37022622		11635536	0.218	11.389		720231		211163	0.2	12.452		1760886		522393	0.22	12.452		644732		178458	0.208	13.292		11998862		4186739	0.112	13.292
	D22_C2	D22_C2.D	Sample		2019-03-29 00:22:00	10.176		21420796		6325378	0.189	10.178		2026955		564849	0.216	11.391		40265264		12669786	0.214	11.369		595088		200017	0.196	12.452		1890608		546020	0.22	12.449		249508		61032	0.22	13.29		12654203		4395902	0.113	13.291
	D22_C3	D22_C3.D	Sample		2019-03-29 08:10:00	10.176		19776818		5808767	0.189	10.177		1580669		436685	0.212	11.386		37981954		11942384	0.217	11.381		661996		206059	0.159	12.45		1865006		540601	0.224	12.45		491777		133809	0.207	13.289		13747403		4566057	0.126	13.29
	D23_C1	D23_C1.D	Sample		2019-03-28 18:28:00	10.178		17132830		4997088	0.189	10.179		1292424		351383	0.212	11.386		32488973		10091705	0.218	11.366		420455		158452	0.153	12.451		1551913		446245	0.223	12.45		588117		155345	0.21	13.289		11540891		3854677	0.125	13.29
	D23_C2	D23_C2.D	Sample		2019-03-29 01:43:00	10.177		20428296		5770243	0.232	10.178		1845188		537752	0.181	11.39		37439233		11734063	0.217	11.369		560744		188956	0.193	12.452		1747079		498365	0.225	12.449		216681		52766	0.224	13.29		12936666		4289627	0.126	13.291
	D23_C3	D23_C3.D	Sample		2019-03-29 09:31:00	10.177		17716992		5175854	0.187	10.178		1557892		450275	0.186	11.386		33424893		10449590	0.214	11.367		494821		169957	0.193	12.451		1538668		439099	0.23	12.451		376942		99191	0.213	13.289		11163568		3704036	0.125	13.29
	D24_C1	D24_C1.D	Sample		2019-03-28 19:50:00	10.178		17389511		5098629	0.188	10.179		1446312		396124	0.214	11.386		33453876		10437459	0.214	11.364		521545		184869	0.195	12.451		1601378		460911	0.219	12.45		597930		152870	0.21	13.289		11870933		3960958	0.125	13.29
	D24_C2	D24_C2.D	Sample		2019-03-29 03:38:00	10.176		20472068		6026952	0.189	10.178		1712358		475201	0.214	11.388		38495555		12109405	0.214	11.367		578267		198542	0.19	12.451		1822523		527162	0.225	12.448		222730		55259	0.218	13.29		12265936		4275360	0.112	13.29
	D24_C3	D24_C3.D	Sample		2019-03-29 10:26:00	10.176		17995538		5269528	0.187	10.177		1515647		415967	0.213	11.384		33854393		10626787	0.218	11.364		474028		182362	0.147	12.45		1563290		449333	0.229	12.45		332339		87685	0.211	13.288		11363432		3781098	0.125	13.289
	D25_C1	D25_C1.D	Sample		2019-03-28 20:44:00	10.177		18219649		5341445	0.189	10.178		1273849		372693	0.18	11.386		34725976		10859826	0.219	11.366		444288		174023	0.151	12.45		1651460		475498	0.223	12.45		485215		123059	0.213	13.289		12236613		4065656	0.126	13.29
	D25_C2	D25_C2.D	Sample		2019-03-29 04:32:00	10.176		20533801		6063615	0.189	10.177		1917518		535980	0.215	11.386		39068484		12296324	0.214	11.364		655320		222859	0.192	12.45		1855708		538326	0.222	12.448		242395		60719	0.212	13.289		13623440		4510097	0.126	13.29
	D25_C3	D25_C3.D	Sample		2019-03-29 12:15:00	10.177		16181127		4484213	0.236	10.178		1336670		361093	0.211	11.382		30081094		9373361	0.218	11.367		433554		165144	0.191	12.45		1354810		380482	0.234	12.45		225598		57328	0.218	13.288		10063546		3351497	0.125	13.289
	D26_C1	D26_C1.D	Sample		2019-03-28 21:39:00	10.177		18096733		5299854	0.189	10.178		1515802		415513	0.213	11.384		34351582		10748125	0.218	11.363		524691		184882	0.192	12.45		1631861		467582	0.224	12.449		411184		102678	0.215	13.289		12130189		4034352	0.126	13.29
	D26_C2	D26_C2.D	Sample		43553.3	10.176		19712720		5783904	0.188	10.178		1792341		494401	0.215	11.386		38373817		12052582	0.218	11.369		514857		203779	0.146	12.45		1799660		515660	0.227	12.448		243841		60505	0.217	13.289		13363979		4438651	0.126	13.29
	D26_C3	D26_C3.D	Sample		43553.5	10.176		16633125		4845498	0.186	10.177		1453923		396315	0.211	11.383		31753804		9922442	0.214	11.367		472117		179267	0.189	12.45		1440999		408403	0.234	12.449		180087		47175	0.215	13.288		10634342		3536971	0.125	13.288
	D27_C1	D27_C1.D	Sample		2019-03-28 23:27:00	10.177		17279408		5065077	0.188	10.178		1736470		473951	0.214	11.384		33307594		10411483	0.214	11.366		502308		184481	0.195	12.451		1542178		439836	0.224	12.449		326509		80602	0.218	13.289		11696587		3896393	0.125	13.29
	D27_C2	D27_C2.D	Sample		2019-03-29 07:15:00	10.175		20750650		6119067	0.188	10.177		1748253		505297	0.207	11.386		39205234		12357844	0.219	11.369		594419		222870	0.189	12.45		1849496		537397	0.222	12.448		249306		62803	0.213	13.289		12460365		4342910	0.113	13.29
	D27_C3	D27_C3.D	Sample		2019-03-29 14:04:00	10.176		15955747		4639542	0.186	10.177		1482232		405511	0.211	11.383		30383032		9514251	0.219	11.361		494822		177206	0.172	12.45		1377642		390606	0.231	12.449		149867		39091	0.214	13.288		10217831		3406297	0.125	13.289
	D28_C1	D28_C1.D	Sample		2019-03-30 17:07:00	10.176		13833300		3930895	0.185	10.178		878367		232077	0.205	11.38		28058696		8545651	0.223	11.362		411380		159416	0.193	12.45		1209593		334590	0.231	12.448		193167		48590	0.221	13.287		9431251		3151335	0.124	13.287
	D28_C2	D28_C2.D	Sample		2019-03-30 23:02:00	10.175		16045880		4621723	0.187	10.176		1155749		332112	0.183	11.381		31010930		9689892	0.219	11.359		526839		191732	0.196	12.449		1395011		393063	0.231	12.447		183171		44896	0.22	13.287		10346323		3445529	0.124	13.288
	D28_C3	D28_C3.D	Sample		2019-03-31 04:29:00	10.175		15898468		4584624	0.186	10.176		1139029		307454	0.208	11.382		30770676		9634326	0.218	11.361		422946		159148	0.15	12.449		1404552		396789	0.231	12.447		136607		35406	0.213	13.287		9543781		3361963	0.11	13.288
	D29_C1	D29_C1.D	Sample		2019-03-30 18:02:00	10.176		15415523		4441796	0.186	10.177		1002055		270107	0.207	11.38		29789828		9306479	0.218	11.362		384322		144758	0.194	12.45		1330283		371747	0.233	12.448		146859		37598	0.219	13.287		9162980		3231561	0.11	13.288
	D29_C2	D29_C2.D	Sample		2019-03-30 23:56:00	10.173		19701673		5764873	0.188	10.175		1339760		393297	0.176	11.383		37662024		11851017	0.214	11.361		559385		196843	0.195	12.448		1771468		510190	0.228	12.446		174912		45421	0.213	13.287		11806092		4128537	0.112	13.288
	D29_C3	D29_C3.D	Sample		2019-03-31 05:51:00	10.173		20589607		6046070	0.187	10.174		1874517		520047	0.213	11.388		39441279		12437744	0.214	11.366		542885		178012	0.192	12.45		1842009		532322	0.232	12.448		141370		37662	0.21	13.288		13477048		4453145	0.126	13.289
	D30_C1	D30_C1.D	Sample		2019-03-30 18:56:00	10.174		18558402		5400415	0.189	10.175		1251721		342751	0.208	11.382		35125633		11055244	0.214	11.356		554601		197984	0.196	12.449		1609273		462407	0.229	12.447		152523		40232	0.21	13.287		10948785		3838628	0.111	13.288
	D30_C2	D30_C2.D	Sample		2019-03-31 00:51:00	10.175		16464133		4760636	0.186	10.175		1082096		311911	0.183	11.38		31411105		9838881	0.213	11.361		410370		165364	0.189	12.448		1425836		401922	0.232	12.445		135453		35009	0.222	13.286		9415689		3326007	0.11	13.287
	D30_C3	D30_C3.D	Sample		2019-03-31 06:45:00	10.174		17938349		5211025	0.187	10.175		1329979		363214	0.21	11.381		34311885		10792606	0.218	11.356		569937		199742	0.192	12.447		1570752		447701	0.231	12.445		119472		30931	0.215	13.287		10471483		3679249	0.111	13.287
	D31_C1	D31_C1.D	Sample		2019-03-30 20:18:00	10.175		15159048		4347557	0.186	10.176		1011582		271425	0.206	11.378		29247724		9107632	0.218	11.363		385022		150719	0.189	12.45		1302459		364508	0.23	12.447		119821		30437	0.219	13.287		9976075		3330970	0.124	13.287
	D31_C2	D31_C2.D	Sample		2019-03-31 02:12:00	10.174		16504266		4774670	0.186	10.175		1097838		316792	0.182	11.38		31878676		9992851	0.214	11.358		461957		180234	0.152	12.449		1450713		411403	0.228	12.445		134266		32812	0.22	13.286		9721077		3426171	0.11	13.287
	D31_C3	D31_C3.D	Sample		2019-03-31 07:40:00	10.174		16864562		4903946	0.186	10.175		1210876		330638	0.209	11.378		32162610		10097906	0.218	11.358		512387		182093	0.188	12.447		1481969		424883	0.226	12.445		110272		28647	0.213	13.286		11022680		3676847	0.124	13.287
	D32_C1	D32_C1.D	Sample		2019-03-30 21:13:00	10.175		18065983		5252183	0.187	10.175		1422371		388897	0.21	11.385		35012076		11002687	0.217	11.362		495821		166918	0.192	12.45		1607231		459196	0.231	12.449		132062		34848	0.21	13.288		10903821		3816407	0.111	13.288
	D32_C2	D32_C2.D	Sample		2019-03-31 03:07:00	10.174		19297621		5634676	0.188	10.175		1433714		395284	0.211	11.383		36582615		11515111	0.214	11.363		438334		160330	0.189	12.448		1679827		479106	0.229	12.445		113899		29785	0.213	13.287		12194334		4050311	0.126	13.288
	D32_C3	D32_C3.D	Sample		2019-03-31 09:01:00	10.174		17451448		5060165	0.186	10.175		1541198		419917	0.211	11.383		33617282		10563047	0.218	11.362		518521		172205	0.195	12.449		1547376		440510	0.232	12.447		119151		29875	0.217	13.286		11377812		3777797	0.125	13.288
	Pool_After	Pool_After1.D	Sample		2019-03-22 17:19:00	10.183		26974645		8318933	0.191	10.184		8294247		2459617	0.229	11.4		47450522		15359571	0.208	11.401		33670225		10713255	0.216	12.454		2540057		801116	0.206	12.454		1244305		370264	0.198	13.298		25191999		8552034	0.118	13.299
	QC	QC1.D	QC		2019-03-22 02:21:00	10.195		184836		52809	0.189	10.196		2483640		613536	0.257	11.383		17014		4747	0.188	11.385		1848853		513189	0.233	12.451		218020		64556	0.222	12.452		1945189		582546	0.22	13.296		257383		83535	0.203	13.296
	QC	QC2.D	QC		2019-03-22 08:15:00	10.194		179219		51350	0.187	10.195		2439107		599075	0.257	11.384		17380		4480	0.226	11.384		1840620		492512	0.242	12.451		201721		59185	0.224	12.451		1794274		533486	0.224	13.296		241354		74112	0.216	13.296
	QC	QC3.D	QC		2019-03-22 14:09:00	10.195		170812		48821	0.187	10.196		2373855		574858	0.261	11.384		18554		4550	0.249	11.384		1853131		494721	0.243	12.451		213987		62774	0.224	12.451		1899321		566447	0.224	13.296		268776		83550	0.21	13.296
	QC	QC-a.D	QC		2019-03-22 18:59:00	10.196		195521		48692	0.255	10.196		2249605		544908	0.259	11.385		13461		3951	0.19	11.385		1700959		456924	0.243	12.451		201034		57998	0.228	12.451		1697544		518026	0.22	13.296		247123		76733	0.213	13.296
	QC	QC-b.D	QC		2019-03-23 00:26:00	10.191		242728		69579	0.191	10.191		3202299		807687	0.252	11.381		24277		6297	0.239	11.382		2454301		671532	0.238	12.448		276672		82303	0.222	12.448		2445537		739097	0.222	13.294		327400		105101	0.208	13.294
	QC	QC-c.D	QC		2019-03-23 06:20:00	10.191		216876		61930	0.19	10.192		2887895		721467	0.254	11.381		18285		5306	0.164	11.382		2211283		600444	0.238	12.448		250705		74037	0.223	12.449		2219427		666774	0.22	13.293		300304		96019	0.211	13.294
	QC	QC-d.D	QC		2019-03-23 11:20:00	10.193		212991		59266	0.19	10.194		2860711		690665	0.263	11.382		21319		5446	0.242	11.382		2199577		575809	0.242	12.45		244375		71750	0.224	12.45		2156646		643642	0.22	13.294		308517		95416	0.213	13.294
	QC	QC_1.D	QC		2019-03-23 14:55:00	10.191		205075		56010	0.226	10.191		2447463		634422	0.248	11.38		16734		4700	0.217	11.381		1861567		529640	0.232	12.449		203505		63736	0.214	12.449		1879613		578990	0.219	13.294		262047		84170	0.21	13.294
	QC	QC_2.D	QC		2019-03-23 20:22:00	10.191		193571		53936	0.189	10.192		2561175		626006	0.259	11.38		17396		4719	0.22	11.381		1960490		519196	0.243	12.448		215165		64701	0.218	12.448		1979464		586262	0.224	13.293		268446		85212	0.209	13.293
	QC	QC_3.D	QC		2019-03-24 02:16:00	10.189		235132		65646	0.192	10.19		3048019		757709	0.254	11.378		19807		5664	0.188	11.379		2334023		628647	0.238	12.447		263293		77749	0.224	12.447		2344808		700176	0.224	13.292		324016		101102	0.213	13.292
	QC	QC_4.D	QC		2019-03-24 08:10:00	10.191		169734		47186	0.19	10.192		2110882		542560	0.232	11.38		15669		4313	0.176	11.381		1703477		461483	0.238	12.447		197445		59220	0.221	12.447		1818016		535791	0.227	13.292		262847		80304	0.216	13.293
	QC	QC_5.D	QC		2019-03-24 14:05:00	10.192		141800		38363	0.19	10.194		1925677		450036	0.265	11.381		14245		3535	0.219	11.382		1494758		382379	0.249	12.448		173600		49250	0.229	12.448		1519289		441634	0.229	13.292		213360		66588	0.213	13.292
	QC	QC01.D	QC		2019-03-24 19:10:00	10.192		139557		45535	0.102	10.194		2579937		608153	0.263	11.381		18774		4723	0.203	11.382		1964364		516910	0.244	12.448		227246		65046	0.225	12.449		1991062		585295	0.224	13.293		275531		85272	0.208	13.293
	QC	QC02.D	QC		2019-03-25 01:05:00	10.19		204554		56351	0.191	10.191		2670722		653002	0.259	11.379		15586		4665	0.137	11.38		1931414		527252	0.237	12.447		224168		64953	0.228	12.447		1987303		583801	0.224	13.292		270304		82366	0.216	13.292
	QC	QC03.D	QC		2019-03-25 06:59:00	10.189		211631		59242	0.191	10.189		2773574		687420	0.257	11.378		19221		5209	0.231	11.379		2136862		568929	0.243	12.447		229910		69529	0.222	12.447		2116041		629777	0.224	13.292		290000		90040	0.211	13.292
[truncated: 4 more columns]
