# Supplementary material for: Metabolic adaptation to consume butyrate under prolonged resource exhaustion
Source: PLoS Genet. 2023 Jun 22;19(6):e1010812. doi: 10.1371/journal.pgen.1010812 (PMC10321620; doi:10.1371/journal.pgen.1010812)
Supplement: S1 Dataset — (ZIP) [file pgen.1010812.s007.zip › Supplementary_dataset1/Fig 1/Fig 1A LCMS Sugars Raw data.xlsx]

## Sheet: LCMS Raw data
	Fructose	Glucose	Mannitol/Sorbitol	Myo-Inositol	Ribose	Sucrose	Trehalose	Xylitol/Ribitol/Arabitol	Xylose	aKG	Citrate	Lactate
1_Ctl_T0	2.59931e+08	3.31298e+07	1.16635e+08	1.66589e+07	6.71045e+06	896528	1.92602e+08	5.56166e+06	6.63869e+07	6.81883e+06	4.03061e+07	1.48581e+08
10_Ctl_24H	2.88867e+08	3.8437e+07	1.47893e+08	2.00659e+07	7.82917e+06	1.51808e+06	2.28335e+08	6.28638e+06	6.80884e+07	4.72443e+06	4.08553e+07	1.68359e+08
11_F1_24H	1.83487e+08	699130	5.75503e+07	2.15595e+07	1.28918e+07	2.77378e+06	1.70862e+06	6.39258e+06	7.51343e+07	28938.1	7.1615e+07	3.64085e+06
12_F3_24H	1.56697e+08	36404	7.75575e+07	1.97588e+07	1.20857e+07	2.21062e+06	1.07722e+06	5.85457e+06	6.99653e+07	263926	5.9559e+07	2.01767e+06
13_F6_24H	1.58107e+08	43048.6	2.30701e+08	1.80212e+07	1.15398e+07	1.87833e+06	1.08949e+06	5.66754e+06	6.66297e+07	29907.3	4.83996e+07	5.63497e+06
14_F7_24H	1.55985e+08	41811.2	1.16257e+08	1.87378e+07	1.16822e+07	1.87511e+06	1.39522e+06	5.67136e+06	7.065e+07	454873	4.45023e+07	5.44684e+06
15_F9_24H	1.64737e+08	42916.4	1.31741e+08	1.82387e+07	1.17799e+07	1.75707e+06	1.49851e+06	5.46408e+06	6.77853e+07	261243	5.21792e+07	4.9525e+06
16_F10_24H	1.52146e+08	53953.4	6.20492e+07	1.81564e+07	1.03929e+07	2.01855e+06	1.41567e+06	5.70898e+06	7.0593e+07	202436	5.15416e+07	4.64716e+06
17_Ctl_D18	2.88693e+08	4.03837e+07	1.49542e+08	1.88465e+07	1.37199e+07	968775	2.33121e+08	5.90028e+06	7.28821e+07	1.20404e+06	3.65868e+07	1.58135e+08
18_F1_D18	1.88868e+08	1.05902e+06	1.76059e+07	2.08897e+07	1.55209e+07	1.80122e+06	2.07866e+06	6.24036e+06	7.96099e+07	42957.2	6.32272e+07	1.08202e+06
19_F2_D18	1.86022e+08	229393	6.52982e+07	2.15655e+07	1.57903e+07	1.58872e+06	3.11766e+06	6.04228e+06	8.69474e+07	78093.8	5.7138e+07	3.24735e+06
2_Ctl_3H	2.79101e+08	4.12714e+07	1.10339e+08	1.95425e+07	8.55377e+06	871068	2.12705e+08	6.224e+06	7.50145e+07	4.18407e+06	4.91443e+07	1.79513e+08
20_F3_D18	1.95536e+08	102833	2.09748e+08	2.15688e+07	1.59131e+07	1.83087e+06	2.49688e+06	5.97786e+06	8.29692e+07	155025	7.14079e+07	3.96689e+06
21_F6_D18	1.79922e+08	25669.2	8.17233e+07	1.98099e+07	1.57369e+07	1.47388e+06	1.92722e+06	5.26426e+06	7.86619e+07	126913	5.14384e+07	4.83397e+06
22_F7_D18	1.76032e+08	23945.3	5.43098e+07	1.83031e+07	1.53675e+07	1.37511e+06	1.91217e+06	5.12753e+06	7.46385e+07	114467	4.69844e+07	4.72804e+06
23_F9_D18	1.81963e+08	36983.5	4.59541e+07	1.97361e+07	1.48465e+07	1.75365e+06	2.4082e+06	5.11334e+06	7.81423e+07	65337.9	5.66739e+07	2.53456e+06
24_F10_D18	1.7286e+08	240067	1.96798e+08	1.9889e+07	1.47767e+07	1.50038e+06	2.48767e+06	5.62687e+06	8.06946e+07	59798.4	5.81736e+07	6.37891e+06
25_F6_D20	1.79802e+08	160132	3.82071e+07	1.84584e+07	1.5748e+07	1.52764e+06	1.51491e+06	5.47804e+06	7.97193e+07	95348.7	4.93509e+07	2.9628e+06
26_F7_D20	1.8468e+08	285038	1.71336e+07	1.93354e+07	1.58183e+07	1.46932e+06	1.97312e+06	5.29358e+06	7.82177e+07	125014	5.61683e+07	2.62426e+06
27_F9_D20	1.87199e+08	27374.9	2.09698e+07	2.05902e+07	1.45522e+07	1.56198e+06	2.29767e+06	5.42568e+06	8.1928e+07	424312	5.71702e+07	2.33666e+06
28_F10_D20	1.94755e+08	197216	1.90578e+07	2.14635e+07	1.55992e+07	1.68047e+06	2.19654e+06	5.39451e+06	8.39966e+07	370908	5.81684e+07	6.47765e+06
29_Ctl_D22	2.67686e+08	3.89446e+07	1.17949e+08	1.93611e+07	1.29448e+07	1.30028e+06	2.33294e+08	5.99375e+06	7.01932e+07	1.43153e+06	2.63451e+07	1.90217e+08
3_F1_3H	2.53139e+08	11814.8	6.51581e+07	1.75338e+07	6.28301e+06	1.87781e+06	1.84808e+08	5.37754e+06	6.49609e+07	1.22985e+06	3.6128e+07	1.73047e+08
30_F1_D22	2.21744e+08	190823	2.63947e+07	2.15494e+07	1.62886e+07	2.44007e+06	2.32347e+06	5.98848e+06	9.05751e+07	59875	7.5416e+07	2.85951e+06
31_F2_D22	1.92028e+08	47397.2	3.39043e+07	2.07628e+07	1.6935e+07	1.40731e+06	2.04065e+06	5.85552e+06	8.75489e+07	75672.8	6.31463e+07	3.94945e+06
32_F3_D22	1.83351e+08	156546	2.12056e+08	1.97582e+07	1.59326e+07	1.5717e+06	2.5636e+06	6.32875e+06	8.26689e+07	87257.3	7.12628e+07	1.10573e+07
33_F6_D22	2.06952e+08	38638.9	6.40421e+07	2.03868e+07	1.72573e+07	1.92759e+06	2.4203e+06	5.68341e+06	9.05166e+07	288703	6.36902e+07	4.6751e+06
34_F7_D22	1.87011e+08	104147	2.77298e+07	2.00662e+07	1.55095e+07	1.52971e+06	2.86694e+06	5.67899e+06	7.80593e+07	49016.8	5.4543e+07	5.86301e+06
35_F9_D22	2.03837e+08	105879	5.89735e+07	1.91765e+07	1.67693e+07	1.77105e+06	2.41048e+06	6.11637e+06	8.61267e+07	176827	6.19164e+07	4.51915e+06
36_F10_D22	1.97096e+08	73458.9	3.45274e+07	2.03944e+07	1.57219e+07	1.6396e+06	2.25571e+06	5.37216e+06	8.48494e+07	335106	5.6815e+07	1.81156e+06
37_Ctl_D32	2.56582e+08	3.54532e+07	9.07413e+07	1.79108e+07	1.46593e+07	1.2943e+06	1.98589e+08	5.64068e+06	6.69464e+07	775028	2.3722e+07	1.61926e+08
38_F1_D32	2.01429e+08	91759.8	1.58728e+07	2.05719e+07	1.6575e+07	1.8942e+06	2.52849e+06	5.15954e+06	8.59849e+07	24572.3	7.15931e+07	3.56886e+06
39_F2_D32	1.95925e+08	102991	7.70465e+07	2.08679e+07	1.7627e+07	1.36956e+06	2.94987e+06	5.87577e+06	9.17032e+07	134842	6.44778e+07	5.40648e+06
4_F2_3H	2.83191e+08	487678	2.00118e+08	1.63549e+07	7.51374e+06	1.14948e+06	1.72562e+08	5.36203e+06	6.55097e+07	742962	3.85233e+07	1.46797e+08
40_F3_D32	1.85087e+08	80488.1	3.43727e+07	1.94784e+07	1.62999e+07	1.65823e+06	2.38613e+06	5.81757e+06	8.21634e+07	17185.7	6.97869e+07	5.73173e+06
41_F6_D32	1.91555e+08	138822	1.42833e+07	1.96754e+07	1.61554e+07	1.13408e+06	2.55803e+06	5.05109e+06	8.20738e+07	50583.3	5.28731e+07	5.59561e+06
42_F7_D32	1.79426e+08	97615.8	3.75843e+07	1.8669e+07	1.60326e+07	1.17407e+06	2.33251e+06	5.04099e+06	7.81254e+07	1.55291e+06	5.74264e+07	1.40489e+06
5_F3_3H	2.37995e+08	306840	1.38943e+08	1.6708e+07	6.24195e+06	1.37496e+06	1.79628e+08	5.48633e+06	6.26067e+07	371585	3.66547e+07	1.38163e+08
6_F6_3H	2.8278e+08	1.08563e+07	1.1085e+08	1.64706e+07	7.01803e+06	1.15205e+06	1.83329e+08	4.81643e+06	6.23031e+07	4.1875e+06	3.08862e+07	1.4249e+08
7_F7_3H	2.65493e+08	2.43102e+06	7.16588e+07	1.59095e+07	6.4286e+06	1.30596e+06	1.93662e+08	4.64156e+06	6.2051e+07	3.44515e+06	3.04506e+07	1.53662e+08
8_F9_3H	2.78225e+08	213399	6.11459e+07	1.78004e+07	5.05917e+06	1.80337e+06	1.88626e+08	5.47207e+06	6.22925e+07	164666	3.56537e+07	1.74266e+08
9_F10_3H	2.48378e+08	232975	1.0297e+08	1.64686e+07	5.8695e+06	1.5567e+06	1.7821e+08	4.91054e+06	6.15331e+07	219840	3.27898e+07	1.7287e+08
