# Supplementary material for: Metabolic adaptation to consume butyrate under prolonged resource exhaustion
Source: PLoS Genet. 2023 Jun 22;19(6):e1010812. doi: 10.1371/journal.pgen.1010812 (PMC10321620; doi:10.1371/journal.pgen.1010812)
Supplement: S1 Dataset — (ZIP) [file pgen.1010812.s007.zip › Supplementary_dataset1/Fig 1/Fig 1C LCMS Fatty acids Raw data.xlsx]

## Sheet: LCMS Raw data
	C6-Caproic acid	C8-Caprylic acid	C10-Capric acid	C12-Lauric acid	C14-Myristic acid	C16-Palmitic acid	C16:1-Palmitoleic acid	C18-Stearic acid	C18:1-Oleic acid
1_Ctl_T0	8.57833e+06	1.48739e+07	6.04782e+06	6.45824e+06	4.87558e+06	8.51847e+07	3.43788e+06	5.05349e+07	1.83773e+06
10_Ctl_24H	1.02448e+07	1.7076e+07	5.69869e+06	6.52248e+06	4.40001e+06	9.51572e+07	1.74391e+06	5.58607e+07	1.18199e+06
11_F1_24H	1.00343e+07	1.62418e+07	7.00499e+06	5.93231e+06	4.82625e+06	9.6389e+07	3.23286e+06	5.72494e+07	2.95826e+06
12_F3_24H	9.58984e+06	1.54507e+07	4.56366e+06	6.31251e+06	5.05769e+06	7.7201e+07	3.58747e+06	4.10552e+07	2.40764e+06
13_F6_24H	7.46708e+06	1.55563e+07	6.06663e+06	4.93291e+06	5.47354e+06	5.4462e+07	2.74171e+06	3.30359e+07	2.37257e+06
14_F7_24H	7.69837e+06	1.70029e+07	4.63984e+06	1.00328e+07	2.99035e+06	5.91609e+07	2.60124e+06	3.83967e+07	2.36419e+06
15_F9_24H	9.99723e+06	1.81854e+07	5.87946e+06	7.31203e+06	5.89174e+06	7.90906e+07	4.43376e+06	4.49193e+07	3.89183e+06
16_F10_24H	8.06241e+06	1.75062e+07	7.27317e+06	5.46905e+06	5.35804e+06	7.65836e+07	3.436e+06	4.72673e+07	2.84114e+06
17_Ctl_D18	5.51034e+06	1.61717e+07	9.4501e+06	8.56461e+06	6.82174e+06	9.14604e+07	2.56165e+06	5.34962e+07	1.07697e+06
18_F1_D18	1.03196e+07	1.68573e+07	7.61306e+06	6.53849e+06	8.41439e+06	1.07118e+08	2.07227e+06	5.96588e+07	2.96063e+06
19_F2_D18	1.12081e+07	1.93037e+07	5.85512e+06	4.75125e+06	5.56885e+06	7.79923e+07	1.0787e+06	3.96256e+07	1.40034e+06
2_Ctl_3H	7.72388e+06	1.84722e+07	5.68777e+06	5.19625e+06	4.68076e+06	8.54054e+07	2.67852e+06	5.43565e+07	2.0486e+06
20_F3_D18	1.11724e+07	2.25078e+07	7.09631e+06	5.19625e+06	4.27656e+06	6.53346e+07	930312	3.89242e+07	743475
21_F6_D18	9.82279e+06	1.79823e+07	8.01134e+06	7.31313e+06	6.34215e+06	8.55805e+07	1.85322e+06	5.59896e+07	1.83249e+06
22_F7_D18	1.24279e+07	1.96152e+07	4.72481e+06	5.77281e+06	4.43755e+06	7.17153e+07	1.34659e+06	4.15596e+07	1.70066e+06
23_F9_D18	1.32707e+07	2.08878e+07	5.09151e+06	4.23213e+06	3.68826e+06	6.34927e+07	1.74216e+06	3.92387e+07	883079
24_F10_D18	1.27211e+07	2.05393e+07	5.81279e+06	5.90505e+06	4.72429e+06	6.77806e+07	1.62525e+06	4.22759e+07	1.50865e+06
25_F6_D20	8.52326e+06	2.15217e+07	7.46108e+06	6.30182e+06	4.69801e+06	6.0573e+07	1.56118e+06	4.18057e+07	1.53783e+06
26_F7_D20	1.217e+07	2.14989e+07	5.68152e+06	3.78223e+06	4.25048e+06	6.16766e+07	1.20889e+06	3.22557e+07	2.07424e+06
27_F9_D20	1.15253e+07	1.94148e+07	6.24983e+06	4.79735e+06	5.66548e+06	6.65213e+07	1.27181e+06	3.89278e+07	1.11886e+06
28_F10_D20	1.0742e+07	2.27679e+07	7.38121e+06	8.02199e+06	4.78982e+06	6.82904e+07	136616	4.22812e+07	672254
29_Ctl_D22	9.3679e+06	1.53881e+07	5.00968e+06	5.20595e+06	4.82231e+06	5.90689e+07	2.14558e+06	3.70189e+07	1.3118e+06
3_F1_3H	9.70374e+06	1.61999e+07	5.32988e+06	7.93533e+06	4.18727e+06	6.91839e+07	875255	4.31338e+07	1.03192e+06
30_F1_D22	1.03019e+07	2.0389e+07	5.90446e+06	8.13871e+06	6.05913e+06	1.01165e+08	2.55144e+06	6.05818e+07	4.23298e+06
31_F2_D22	1.35752e+07	1.85952e+07	6.98897e+06	6.44732e+06	5.05905e+06	8.36982e+07	2.50566e+06	4.51526e+07	2.31729e+06
32_F3_D22	8.12813e+06	1.87696e+07	8.52083e+06	7.61206e+06	7.08822e+06	7.88103e+07	1.96561e+06	4.88286e+07	2.47936e+06
33_F6_D22	9.50306e+06	1.72248e+07	6.72308e+06	5.99806e+06	6.60065e+06	6.40879e+07	1.18503e+06	3.58458e+07	1.28092e+06
34_F7_D22	1.19292e+07	1.79895e+07	5.92372e+06	5.70803e+06	5.29127e+06	7.04674e+07	3.14864e+06	4.01973e+07	2.08767e+06
35_F9_D22	1.37123e+07	2.24842e+07	5.67218e+06	6.05872e+06	4.21744e+06	7.3294e+07	1.43002e+06	4.50298e+07	1.23281e+06
36_F10_D22	1.04245e+07	1.99818e+07	5.45527e+06	5.59137e+06	4.68574e+06	7.13061e+07	1.07625e+06	4.35215e+07	836227
37_Ctl_D32	6.60467e+06	1.77764e+07	7.66256e+06	4.35842e+06	4.58297e+06	6.2532e+07	1.60701e+06	4.14165e+07	1.21049e+06
38_F1_D32	1.38657e+07	2.21703e+07	8.52248e+06	7.04998e+06	5.96786e+06	1.02301e+08	1.91632e+06	6.20213e+07	2.1451e+06
39_F2_D32	1.07417e+07	1.93375e+07	6.69475e+06	4.39987e+06	4.58256e+06	6.62874e+07	1.87481e+06	3.98947e+07	2.47596e+06
4_F2_3H	9.25085e+06	1.77086e+07	6.26487e+06	6.11702e+06	4.67398e+06	6.75242e+07	1.48779e+06	4.16385e+07	1.3985e+06
40_F3_D32	1.41792e+07	1.9234e+07	7.7077e+06	5.12228e+06	4.33558e+06	8.15683e+07	1.69684e+06	4.61971e+07	2.11883e+06
41_F6_D32	1.33414e+07	2.05346e+07	4.85984e+06	3.34626e+06	4.3283e+06	5.58543e+07	1.31278e+06	3.76659e+07	1.06857e+06
42_F7_D32	1.04746e+07	2.02064e+07	6.48527e+06	4.10531e+06	5.31576e+06	6.10021e+07	713683	4.11803e+07	1.75855e+06
5_F3_3H	8.98536e+06	1.65228e+07	5.95003e+06	5.59513e+06	4.61246e+06	7.69699e+07	2.12106e+06	5.01633e+07	1.69088e+06
6_F6_3H	7.10389e+06	1.75424e+07	7.09093e+06	4.43999e+06	4.46949e+06	5.99853e+07	975983	3.8666e+07	681430
7_F7_3H	7.89861e+06	1.66838e+07	5.00095e+06	3.24163e+06	4.63437e+06	5.99885e+07	839474	3.86997e+07	572153
8_F9_3H	6.85424e+06	1.65437e+07	6.47335e+06	5.80573e+06	5.05649e+06	6.89414e+07	981525	3.78818e+07	1.47941e+06
9_F10_3H	9.10793e+06	1.53201e+07	5.41969e+06	6.98568e+06	4.77609e+06	7.99654e+07	1.63793e+06	4.4555e+07	1.88773e+06
	6.90826e+06	1.50412e+07	6.61248e+06	2.79993e+07	5.82826e+06	3.37154e+08	2.62109e+07	2.77242e+08	1.65094e+07
	6.85802e+06	1.57517e+07	7.22034e+06	2.14939e+07	4.97049e+06	3.22799e+08	2.38313e+07	2.72197e+08	1.66799e+07
	7.17683e+06	1.60286e+07	6.88066e+06	2.0612e+07	7.17464e+06	3.06815e+08	2.42127e+07	2.59856e+08	1.57521e+07
