# Supplementary material for: Metabolic adaptation to consume butyrate under prolonged resource exhaustion
Source: PLoS Genet. 2023 Jun 22;19(6):e1010812. doi: 10.1371/journal.pgen.1010812 (PMC10321620; doi:10.1371/journal.pgen.1010812)
Supplement: S1 Dataset — (ZIP) [file pgen.1010812.s007.zip › Supplementary_dataset1/Fig 1/Fig 1B LCMS Amino acids Raw data.xlsx]

## Sheet: LCMS Raw data
	Alanine	Arginine	Asparagine	Aspartate	Glutamate	Glutamine	Glycine	Histidine	Isoleucine	Leucine	Lysine	Methionine	Phenylalanine	Proline	Serine	Threonine	Tryptophan	Tyrosine	Valine
1_Ctl_T0	1.20023e+09	3.62449e+09	7.09109e+08	6.90842e+08	2.53684e+09	1.17164e+07	5.40194e+07	9.63024e+08	5.0544e+09	7.53943e+09	1.03363e+09	2.36681e+09	6.94697e+09	3.14928e+09	1.82197e+08	8.32555e+08	1.64467e+09	2.04444e+09	3.61646e+09
10_Ctl_24H	1.21789e+09	3.88653e+09	7.86599e+08	7.55308e+08	3.095e+09	1.23904e+07	6.95689e+07	9.10347e+08	5.57922e+09	7.69244e+09	1.1998e+09	2.39798e+09	6.98475e+09	3.35724e+09	2.41813e+08	9.25244e+08	1.60376e+09	2.24061e+09	3.96177e+09
11_F1_24H	3.04762e+06	2.64762e+09	13007.3	2.681e+07	5.54192e+06	388249	1.8994e+06	8.70861e+08	5.04752e+09	6.77386e+09	9.13845e+08	9.32686e+08	5.69787e+09	2.64443e+07	523910	5.90363e+06	5.77399e+06	1.31096e+09	4.26842e+09
12_F3_24H	3.1447e+06	2.42544e+09	79603.3	2.40822e+07	6.68697e+06	657542	1.06495e+06	8.88372e+08	4.78553e+09	6.10026e+09	8.85044e+08	8.12482e+08	5.50741e+09	2.56104e+07	742158	5.45494e+06	5.45456e+06	1.17061e+09	4.07242e+09
13_F6_24H	1.61358e+06	2.37177e+09	122533	2.18498e+07	3.66995e+06	319985	298204	7.97109e+08	4.75303e+09	5.93886e+09	8.54676e+08	8.41546e+08	5.45946e+09	2.36723e+07	268396	4.56724e+06	3.51028e+06	1.13403e+09	3.71523e+09
14_F7_24H	1.45251e+06	2.43841e+09	102491	2.16069e+07	2.98877e+06	450232	490401	7.92636e+08	4.58614e+09	6.09194e+09	9.00648e+08	8.24116e+08	5.62652e+09	2.51504e+07	186088	5.24654e+06	3.52855e+06	1.12689e+09	3.95385e+09
15_F9_24H	1.49824e+06	2.2351e+09	53581.8	2.3123e+07	4.42229e+06	275450	622789	8.51881e+08	4.93745e+09	5.84313e+09	8.27748e+08	8.38171e+08	5.29839e+09	2.41425e+07	283399	5.19365e+06	4.32969e+06	1.22249e+09	3.95449e+09
16_F10_24H	1.80291e+06	2.45055e+09	12053.5	2.44284e+07	4.54371e+06	502471	548134	8.13545e+08	4.76897e+09	5.95401e+09	8.49304e+08	8.44095e+08	5.53494e+09	2.37072e+07	234286	5.01779e+06	4.22267e+06	1.12716e+09	3.85459e+09
17_Ctl_D18	1.28416e+09	4.16506e+09	7.96223e+08	7.85351e+08	3.09565e+09	8.74117e+06	6.75872e+07	9.74265e+08	5.67547e+09	8.19355e+09	1.2102e+09	2.1902e+09	7.27401e+09	3.34876e+09	2.38069e+08	9.99312e+08	1.60525e+09	2.29178e+09	4.08087e+09
18_F1_D18	6.66473e+07	5.80807e+08	21135.8	6.25545e+07	4.29639e+06	74243.2	4.78821e+07	8.02126e+08	6.03503e+09	5.75243e+09	1.30377e+08	8.85294e+08	4.62462e+09	3.12832e+07	569981	7.78781e+06	3.75379e+06	5.28227e+08	4.8007e+09
19_F2_D18	4.8928e+07	6.4629e+08	12275.4	7.15639e+07	3.50839e+06	106650	4.50172e+07	8.62611e+08	5.27847e+09	6.47852e+09	1.26389e+08	8.43927e+08	5.04712e+09	3.91838e+07	386191	6.27067e+06	4.3937e+06	4.71266e+08	4.94423e+09
2_Ctl_3H	1.30647e+09	4.23879e+09	7.95929e+08	8.31537e+08	2.92879e+09	1.36557e+07	6.23142e+07	1.06988e+09	5.1598e+09	8.64282e+09	1.24199e+09	2.42904e+09	7.61181e+09	3.38466e+09	2.13542e+08	9.9669e+08	1.81822e+09	2.23649e+09	4.13532e+09
20_F3_D18	8.44674e+07	4.25554e+08	25262.2	6.40165e+07	2.79676e+06	105722	6.40805e+07	1.00488e+09	5.29422e+09	6.35479e+09	1.32986e+08	8.09718e+08	4.69292e+09	3.33989e+07	433579	5.79723e+06	3.25835e+06	5.16626e+08	4.8325e+09
21_F6_D18	9.79681e+07	5.99472e+08	48126.6	6.00615e+07	4.03396e+06	171020	7.2749e+07	9.39457e+08	5.05832e+09	5.89732e+09	1.17979e+08	7.73241e+08	4.58056e+09	3.47858e+07	290592	5.46174e+06	3.23145e+06	5.32081e+08	4.55245e+09
22_F7_D18	4.909e+07	5.37504e+08	50405	5.58578e+07	2.92091e+06	105629	4.77565e+07	8.06073e+08	4.85987e+09	6.18684e+09	1.2099e+08	7.62971e+08	4.52385e+09	3.10358e+07	307238	5.54449e+06	3.44831e+06	5.35038e+08	4.67077e+09
23_F9_D18	6.23663e+07	3.20545e+08	36006.7	6.27849e+07	2.65391e+06	106079	1.69466e+08	9.70351e+08	5.08434e+09	6.00798e+09	1.14018e+08	7.68391e+08	4.68281e+09	3.09727e+07	361210	5.63761e+06	3.74881e+06	5.18961e+08	4.58021e+09
24_F10_D18	5.87628e+07	6.72015e+08	12050.9	6.3647e+07	3.69713e+06	138090	4.30479e+07	1.0364e+09	5.22878e+09	5.65084e+09	1.29929e+08	8.12981e+08	4.71415e+09	3.16939e+07	419607	5.93029e+06	4.10395e+06	5.39663e+08	4.55091e+09
25_F6_D20	7.36091e+07	4.04795e+08	11035.8	5.85076e+07	2.36112e+06	19324.4	5.43161e+07	8.74367e+08	4.94609e+09	5.7056e+09	1.1676e+08	7.13794e+08	4.32712e+09	3.35734e+07	522658	5.84983e+06	2.99047e+06	4.95638e+08	4.50888e+09
26_F7_D20	1.46263e+07	4.47218e+08	23349	6.21569e+07	2.98247e+06	65083.8	3.73473e+07	9.35645e+08	5.35157e+09	5.72448e+09	1.22938e+08	7.89835e+08	4.77374e+09	3.42603e+07	144688	5.45273e+06	3.65968e+06	5.32968e+08	4.49709e+09
27_F9_D20	1.67404e+07	6.23735e+07	44701.9	6.40832e+07	2.58322e+06	40095.8	1.40779e+07	8.42656e+08	5.13459e+09	6.3864e+09	9.91195e+07	7.54121e+08	4.61694e+09	3.68533e+07	1.00198e+06	6.00691e+06	3.94404e+06	5.06319e+08	4.92686e+09
28_F10_D20	5.45122e+06	4.86739e+08	14357.6	6.72611e+07	3.5321e+06	220570	2.09303e+06	9.56291e+08	5.87646e+09	5.85232e+09	1.28061e+08	8.32864e+08	5.00321e+09	3.56747e+07	227151	5.35673e+06	4.45335e+06	5.75138e+08	5.01514e+09
29_Ctl_D22	1.30898e+09	3.55084e+09	7.49297e+08	7.56744e+08	2.88247e+09	7.67202e+06	6.30313e+07	8.42766e+08	5.28675e+09	8.18224e+09	1.0936e+09	1.93376e+09	7.24969e+09	3.22209e+09	2.15507e+08	8.96851e+08	1.48149e+09	2.04728e+09	3.96186e+09
3_F1_3H	1.23973e+09	3.76019e+09	7.07319e+08	6.72314e+08	2.78518e+09	3.28004e+06	7.61052e+07	9.44184e+08	5.34536e+09	7.19055e+09	1.1564e+09	2.39027e+09	6.77892e+09	3.09499e+09	2.5037e+06	9.03879e+08	1.6276e+09	2.10654e+09	3.75294e+09
30_F1_D22	3.01937e+06	3.59904e+08	13967.1	7.5965e+07	5.92493e+06	80301.9	2.32181e+06	9.44077e+08	5.62994e+09	6.77956e+09	1.35101e+08	8.98087e+08	5.08061e+09	3.84704e+07	418713	5.85353e+06	4.47251e+06	5.58244e+08	5.5653e+09
31_F2_D22	2.91047e+06	2.65316e+08	17993.5	7.21261e+07	4.36962e+06	30038.8	3.08651e+06	9.5281e+08	5.33202e+09	6.08462e+09	9.58214e+07	7.18931e+08	4.74154e+09	3.58894e+07	326879	5.89678e+06	4.01488e+06	4.24628e+08	4.89505e+09
32_F3_D22	2.28592e+06	4.86181e+07	0	6.61589e+07	3.28109e+06	14667.3	1.81154e+06	9.57942e+08	5.17973e+09	6.3338e+09	9.08282e+07	6.89256e+08	4.79272e+09	3.27368e+07	583191	5.06435e+06	3.10354e+06	4.38652e+08	4.65211e+09
33_F6_D22	1.02238e+07	1.94824e+08	36258.3	7.29739e+07	2.73029e+06	37767.7	8.58649e+06	9.22947e+08	5.48303e+09	6.56896e+09	1.16129e+08	7.33164e+08	5.00914e+09	5.29277e+07	487756	6.06162e+06	3.95256e+06	4.86589e+08	4.97932e+09
34_F7_D22	5.52544e+06	2.43727e+08	12969.5	6.11451e+07	3.62931e+06	26728	2.74957e+06	7.9669e+08	5.56947e+09	6.1219e+09	1.05472e+08	7.48736e+08	4.69534e+09	5.83997e+07	932675	9.23353e+06	3.52623e+06	4.60284e+08	4.74176e+09
35_F9_D22	1.15081e+07	4.67671e+07	10088.2	6.95272e+07	4.80988e+06	88823.7	9.42128e+06	1.03023e+09	5.21321e+09	6.15674e+09	8.29764e+07	7.27013e+08	4.7425e+09	3.85273e+07	200961	5.29002e+06	3.99161e+06	5.02967e+08	4.88623e+09
36_F10_D22	1.16129e+06	3.01651e+08	11358.1	6.80926e+07	3.38595e+06	135851	939899	8.60086e+08	5.15545e+09	6.34275e+09	1.15283e+08	7.6231e+08	4.5252e+09	3.54759e+07	108935	5.08629e+06	3.99289e+06	5.70296e+08	4.95714e+09
37_Ctl_D32	1.17344e+09	3.46287e+09	7.51164e+08	7.73077e+08	2.70616e+09	6.38751e+06	6.19464e+07	8.56094e+08	5.64568e+09	7.64258e+09	1.09682e+09	1.80759e+09	7.02129e+09	3.09806e+09	2.03693e+08	9.32332e+08	1.33919e+09	2.0178e+09	3.82408e+09
38_F1_D32	1.63035e+06	5.19972e+07	41895	7.6623e+07	4.9635e+06	50530.9	1.48097e+06	8.9832e+08	5.37374e+09	6.13581e+09	4.33668e+07	7.54187e+08	4.49997e+09	3.62374e+07	453381	5.52774e+06	3.56471e+06	4.33303e+08	4.90716e+09
39_F2_D32	1.67557e+06	5.12232e+07	10516.2	8.81833e+07	5.97016e+06	41205.5	1.28541e+06	9.65488e+08	5.23837e+09	6.31308e+09	5.75148e+07	7.32504e+08	4.66836e+09	4.11079e+07	446891	5.73457e+06	3.99033e+06	3.83561e+08	5.03794e+09
4_F2_3H	1.1887e+09	3.41727e+09	6.92483e+08	6.79174e+08	2.72729e+09	4.32989e+06	7.22776e+07	9.44654e+08	4.64755e+09	6.79264e+09	1.08503e+09	2.20238e+09	6.32815e+09	2.88532e+09	4.88713e+06	8.66099e+08	1.50788e+09	1.93017e+09	3.4863e+09
40_F3_D32	813974	4.1686e+07	10168.6	7.83127e+07	4.63275e+06	40959.4	1.34868e+06	8.70815e+08	5.3743e+09	6.04721e+09	2.57152e+07	6.58185e+08	4.87476e+09	3.6951e+07	251116	4.90691e+06	3.21251e+06	3.77309e+08	4.72566e+09
41_F6_D32	2.35372e+06	4.30261e+07	0	7.01993e+07	3.03376e+06	33672.5	1.49973e+06	8.76171e+08	5.22589e+09	5.71236e+09	4.9933e+07	6.75994e+08	4.45295e+09	3.71719e+07	274734	5.12002e+06	3.49801e+06	3.95038e+08	4.60547e+09
42_F7_D32	1.42735e+06	4.72909e+07	23557.9	7.22054e+07	3.13745e+06	16320.8	917224	9.3028e+08	4.89747e+09	5.83359e+09	6.59027e+07	6.5471e+08	4.29777e+09	3.35067e+07	133018	5.00618e+06	3.51951e+06	4.11512e+08	4.49974e+09
5_F3_3H	1.16526e+09	3.62737e+09	6.94657e+08	6.46551e+08	2.71093e+09	4.39204e+06	6.88262e+07	9.25145e+08	4.88051e+09	7.33361e+09	1.11461e+09	2.15464e+09	6.46972e+09	2.95015e+09	3.50178e+06	8.90234e+08	1.54014e+09	1.85646e+09	3.61836e+09
6_F6_3H	1.17076e+09	3.47278e+09	6.91764e+08	6.92985e+08	2.76781e+09	3.83817e+06	6.94968e+07	8.98398e+08	5.07755e+09	7.16339e+09	1.04971e+09	2.25502e+09	6.59063e+09	3.17809e+09	1.1178e+08	8.93434e+08	1.52999e+09	2.11294e+09	3.57904e+09
7_F7_3H	1.13789e+09	3.59577e+09	6.9471e+08	6.48199e+08	2.71005e+09	3.82463e+06	6.35278e+07	8.74628e+08	4.94805e+09	7.01546e+09	9.47007e+08	2.14705e+09	6.30917e+09	2.91177e+09	8.10833e+07	8.21504e+08	1.4568e+09	2.01307e+09	3.46174e+09
8_F9_3H	1.30296e+09	3.4595e+09	5.18977e+08	6.82007e+08	2.73673e+09	649928	7.26766e+07	9.0023e+08	5.06479e+09	7.39376e+09	1.04336e+09	2.45441e+09	6.75706e+09	3.13194e+09	3.70019e+06	7.82849e+08	1.58135e+09	2.14454e+09	3.57553e+09
9_F10_3H	1.18517e+09	3.35726e+09	4.31499e+08	7.43687e+08	2.51895e+09	682247	6.67852e+07	8.04536e+08	4.79471e+09	7.17371e+09	9.50632e+08	2.35252e+09	6.54883e+09	2.78912e+09	3.60625e+06	7.20081e+08	1.56221e+09	1.93048e+09	3.44479e+09
QC1	2.5461e+07	0	0	0	6.65221e+07	1.37523e+08	2.87216e+06	0	2.42503e+06	1.97332e+06	272749	0	2.43906e+06	2.91015e+06	735666	736682	86509.9	1.15935e+06	1.83165e+07
QC4	2.66238e+07	0	9448.26	0	6.99494e+07	1.42096e+08	3.48867e+06	0	3.28102e+07	3.00219e+07	315239	7565.86	4.3437e+06	2.41842e+06	834844	752525	113347	857088	2.35843e+07
QC6	2.54521e+07	0	25440.7	0	7.71146e+07	1.54627e+08	3.65969e+06	0	3.37932e+07	2.98977e+07	281668	26453.5	4.43549e+06	3.80176e+06	733796	945114	134319	823011	2.02448e+07
